# Supplementary material for: Omic personality: implications of stable transcript and methylation profiles for personalized medicine
Source: Genome Med. 2015 Aug 13;7(1):88. doi: 10.1186/s13073-015-0209-4 (PMC4578259; doi:10.1186/s13073-015-0209-4)
Supplement: Additional file 1: Table S1. — Amount of variation among individuals. Table S2. Experimental design file. Table S3. Principal components of the omic measures. Table S4. Methylation R-squared statistics by CpG location and type. Table S5. Correlations between peak CpG and nearest transcript abundance. Table S6. Correlations with cell counts. Table S7. Correlations with Axis scores. Table S8. Extreme transcripts by individual. Table S9. Extreme peak CpG by individual. Table S10. Enriched pathways in extremes of expression and methylation. Table S11. Correlations between miRNA and mRNA. Table S12. Allele-specific expression. Table S13. Axis scores (PC1 of the blood informative transcripts). (XLSX 6779 kb) [file 13073_2015_209_MOESM1_ESM.xlsx]

## Sheet: Table S1
Table S1 Amount of Variaton Among Individuals
Phenome				Transcriptome				Peak Methylome					miRNAome
	RSquare	Z score			RSquare	Abundance				RSquare	Avg Beta			RSquare	Abundance
Mean	0.74	0.073		Mean	0.669	3.125		Mean		0.879	0.456		Mean	0.497	3.125
Median	0.805	0.074		Median	0.689	2.989		Median		0.884	0.462		Median	0.48	2.989
StDev	0.192	0.29		StDev	0.151	1.841		StDev		0.078	0.298		StDev	0.149	1.841
Min	0.254	-0.66		Min	0.117	-0.922		Min		0.723	0.012		Min	0.185	-0.922
Max	0.996	0.976		Max	0.992	12.939		Max		0.999	0.982		Max	0.851	12.939
Trait				Gene				Gene	CpG				miRNA
WEIGHT	0.994491	-0.267014		A1BG	0.703631	0.382145		A1BG	cg14222245	0.941871	0.674495		hsa_let_7a_1_hsa_let_7a_5p	0.724339
BMI	0.99449	-0.269647		A1BG-AS1	0.592289	0.244233		A2BP1	cg03986562	0.976529	0.938816		hsa_let_7a_2_hsa_let_7a_5p	0.724561
FATPERCENT	0.984225	-0.404014		A41334	0.74045	3.22129		A2M	cg27166707	0.95795	0.755647		hsa_let_7a_3_hsa_let_7a_5p	0.722268
FATMASS	0.990179	-0.36488		A41335	0.796642	5.06768		A2ML1	cg24309769	0.941003	0.692904		hsa_let_7b_hsa_let_7b_5p	0.411065
BMR	0.996154	-0.160282		A41338	0.793176	2.50488		A4GALT	cg00241712	0.867793	0.0898629		hsa_let_7d_hsa_let_7d_3p	0.260596
IMPEDANCE	0.396244	-0.352772		A41339	0.431143	3.80867		AACS	cg25626298	0.985041	0.819028		hsa_let_7d_hsa_let_7d_5p	0.73076
WAIST1	0.994341	-0.179296		A41340	0.58673	5.1126		AACSL	cg21227060	0.900016	0.816415		hsa_let_7f_1_hsa_let_7f_5p	0.513668
HIP1	0.93422	-0.222879		A41341	0.594675	4.93049		AADAC	cg05564657	0.92109	0.817992		hsa_let_7f_2_hsa_let_7f_5p	0.469133
WHR	0.920142	0.0157066		A41342	0.37979	2.34904		AADACL2	cg26295774	0.785394	0.377218		hsa_let_7g_hsa_let_7g_5p	0.620247
Total GSH_uM	0.752983	0.441608		A41518	0.613228	5.54521		AADACL3	cg22803477	0.763571	0.855399		hsa_let_7i_hsa_let_7i_3p	0.434446
Total CyS_uM	0.586354	-0.073356		A41519	0.699301	5.80913		AADACL4	cg22673583	0.870417	0.132665		hsa_let_7i_hsa_let_7i_5p	0.850691
IL-6	0.46166	-0.137724		A41522	0.823937	2.84115		AADAT	cg25628542	0.847212	0.743099		hsa_mir_101_1_hsa_miR_101_3p	0.40502
IL-8	0.550976	0.000876675		A41523	0.717275	5.41607		AAK1	cg17149911	0.993211	0.479508		hsa_mir_101_2_hsa_miR_101_3p	0.404335
TNF-a	0.903172	-0.0257955		A41524	0.59766	5.20324		AANAT	cg24247667	0.957419	0.746646		hsa_mir_103a_1_hsa_miR_103a_3p	0.489251
IFN-r	0.388811	0.976157		A41525	0.801203	1.10102		AARS	cg05523882	0.738915	0.488214		hsa_mir_103a_2_hsa_miR_103a_3p	0.489324
MMP-9/NGAL	0.690178	-0.327234		A41526	0.737399	7.09885		AARS2	cg04228998	0.981437	0.799926		hsa_mir_106a_hsa_miR_106a_5p	0.666122
platelet	0.860304	-0.659535		A41528	0.805096	2.28523		AASDH	cg12283482	0.82897	0.449029		hsa_mir_106b_hsa_miR_106b_3p	0.689811
hematocrit	0.911133	-0.16381		A41532	0.821627	5.80187		AASDHPPT	cg02453779	0.903435	0.0825901		hsa_mir_10a_hsa_miR_10a_5p	0.47613
hemoglobin	0.887998	-0.0591571		AAAS	0.558358	3.32824		AASS	cg06017917	0.853517	0.0754522		hsa_mir_1229_hsa_miR_1229_3p	0.433558
ferritin	0.959136	0.311695		AACS	0.738268	1.33314		AATF	cg10760240	0.992588	0.731792		hsa_mir_1255b_1_hsa_miR_1255b_5p	0.403584
tot_iron_capacity	0.499841	0.0723217		AAED1	0.688535	1.66572		AATK	cg03809847	0.96905	0.286207		hsa_mir_1255b_2_hsa_miR_1255b_5p	0.403584
creatinine	0.969062	0.105318		AAGAB	0.706782	3.14599		ABAT	cg00220102	0.928321	0.61197		hsa_mir_125a_hsa_miR_125a_5p	0.733253
urinecreat	0.349286	0.281551		AAK1	0.521102	2.17404		ABCA1	cg14170545	0.937983	0.0956365		hsa_mir_126_hsa_miR_126_3p	0.341717
bun	0.868225	0.4145		AAMDC	0.456967	2.0145		ABCA10	cg14019757	0.864519	0.153959		hsa_mir_126_hsa_miR_126_5p	0.531079
albumin	0.696316	0.423083		AAMP	0.77273	4.7248		ABCA12	cg26843807	0.780411	0.615493		hsa_mir_1270_1_hsa_miR_1270	0.703585
globulin	0.918755	0.23467		AAR2	0.623368	3.39404		ABCA13	cg02497785	0.978982	0.884459		hsa_mir_1270_2_hsa_miR_1270	0.703585
alt	0.745196	0.174402		AARS	0.562454	3.44865		ABCA2	cg14633421	0.758364	0.827526		hsa_mir_127_hsa_miR_127_3p	0.68194
ast	0.780505	0.0838104		AARS2	0.609673	1.42605		ABCA3	cg01491428	0.946896	0.502149		hsa_mir_1285_1_hsa_miR_1285_3p	0.624045
bilirubin	0.536196	-0.00300366		AARSD1	0.608872	2.70054		ABCA4	cg04350215	0.964844	0.394085		hsa_mir_1285_2_hsa_miR_1285_3p	0.622765
totcholesterol	0.878279	0.182283		AASDH	0.738005	1.53887		ABCA5	cg10187674	0.912875	0.179173		hsa_mir_128_1_hsa_miR_128	0.23342
triglycerides	0.855336	0.274311		AASDHPPT	0.571632	3.404		ABCA6	cg24086348	0.878988	0.700738		hsa_mir_128_2_hsa_miR_128	0.231878
hdl	0.907246	0.133563		AATF	0.600145	4.60585		ABCA7	cg05372495	0.91112	0.945841		hsa_mir_1306_hsa_miR_1306_5p	0.511415
ldl	0.829591	0.025165		AATK	0.782621	3.63834		ABCB1	cg06562372	0.87137	0.0748212		hsa_mir_1307_hsa_miR_1307_3p	0.565537
chol_hdlc_ratio	0.899656	0.0251183		ABAT	0.800195	2.63181		ABCB10	cg04975458	0.98769	0.762268		hsa_mir_130a_hsa_miR_130a_3p	0.618179
glucose	0.912891	0.520546		ABCA1	0.746439	2.15328		ABCB4	cg25823085	0.854394	0.720896		hsa_mir_130b_hsa_miR_130b_3p	0.599869
sodium	0.64369	0.166236		ABCA11P	0.714716	0.939195		ABCB5	cg14878128	0.949433	0.744117		hsa_mir_130b_hsa_miR_130b_5p	0.562317
potassium	0.443608	-0.285642		ABCA2	0.826831	3.47386		ABCB6	cg23153680	0.766698	0.202809		hsa_mir_140_hsa_miR_140_3p	0.459534
calcium	0.602524	0.0764911		ABCA3	0.912133	0.169136		ABCB8	cg26175729	0.749794	0.759749		hsa_mir_142_hsa_miR_142_5p	0.312258
chloride	0.807151	0.0487792		ABCA5	0.868971	1.0311		ABCB9	cg23157618	0.794111	0.930301		hsa_mir_144_hsa_miR_144_3p	0.479952
b12	0.842929	-0.00216748		ABCA7	0.748237	4.53702		ABCC1	cg09507561	0.928947	0.798578		hsa_mir_1468_hsa_miR_1468	0.322102
d25total	0.460822	0.228154		ABCB1	0.743306	1.81658		ABCC10	cg25545088	0.950814	0.78268		hsa_mir_146b_hsa_miR_146b_3p	0.234623
tsh	0.819156	-0.145744		ABCB10	0.53985	2.19744		ABCC12	cg04098547	0.846458	0.825812		hsa_mir_148a_hsa_miR_148a_3p	0.279154
FRS_8yrDiabets	0.491924	-0.108252		ABCB6	0.644942	0.128212		ABCC13	cg12162424	0.921195	0.308328		hsa_mir_148b_hsa_miR_148b_3p	0.546236
FRS_10yrCVD	0.885602	-0.0616683		ABCB7	0.72181	2.57739		ABCC3	cg00126959	0.845852	0.0343497		hsa_mir_150_hsa_miR_150_3p	0.469432
BDI_SCORE	0.253836	-0.428045		ABCB8	0.510583	1.64905		ABCC4	cg24476569	0.928704	0.279512		hsa_mir_150_hsa_miR_150_5p	0.468933
CAPS_DAYLIVING_TOT	0.647272	-0.0858458		ABCC1	0.663185	3.31277		ABCC5	cg01324343	0.914977	0.607037		hsa_mir_151a_hsa_miR_151a_3p	0.254319
CAPS_MOD_TOT	0.807093	0.0259806		ABCC10	0.800765	2.21279		ABCC8	cg14469826	0.889318	0.668698		hsa_mir_151a_hsa_miR_151a_5p	0.30241
CAPS_VIG_TOT	0.750527	0.149833		ABCC13	0.82018	0.334526		ABCD2	cg08424219	0.95663	0.0960479		hsa_mir_15a_hsa_miR_15a_5p	0.184719
EPWORTH_SCORE	0.631392	-0.441474		ABCC3	0.897922	2.22022		ABCD3	cg26908356	0.988512	0.381454		hsa_mir_15b_hsa_miR_15b_3p	0.362287
ESSI_SCORE	0.82664	0.188843		ABCC4	0.853837	1.34404		ABCD4	cg10071848	0.815929	0.723061		hsa_mir_15b_hsa_miR_15b_5p	0.741755
SPEXS_SCORE	0.817551	0.399663		ABCC5	0.844506	3.1897		ABCF1	cg24448840	0.828728	0.267063		hsa_mir_16_1_hsa_miR_16_5p	0.56947
MEANINGPEACE_SCORE	0.624008	0.312051		ABCC6	0.582921	1.04023		ABCF2	cg03413475	0.812097	0.190693		hsa_mir_16_2_hsa_miR_16_5p	0.569366
SP12_SCORE	0.717819	0.42408		ABCD1	0.629648	2.4284		ABCG1	cg07397296	0.884638	0.275144		hsa_mir_17_hsa_miR_17_3p	0.230137
FAITH_SCORE	0.815148	0.418721		ABCD2	0.384989	1.30509		ABCG2	cg24207176	0.813633	0.0943501		hsa_mir_17_hsa_miR_17_5p	0.680469
GAD7_SCORE	0.482951	-0.337329		ABCD3	0.606049	2.56563		ABCG4	cg25223263	0.914499	0.0873848		hsa_mir_181a_2_hsa_miR_181a_2_3p	0.430195
BP_SYSTOLIC	0.772768	-0.0495705		ABCD4	0.470261	2.41637		ABCG5	cg15009328	0.797171	0.736593		hsa_mir_181b_1_hsa_miR_181b_5p	0.683423
BP_DIASTOLIC	0.80975	-0.0504232		ABCE1	0.723758	2.89718		ABHD10	cg08979515	0.870954	0.624854		hsa_mir_181b_2_hsa_miR_181b_5p	0.687145
BP_HR	0.705824	0.0290078		ABCF1	0.654192	4.18827		ABHD11	cg00966780	0.769723	0.832734		hsa_mir_181c_hsa_miR_181c_5p	0.449248
HYPEREMIA_MEAN	0.973109	0.129146		ABCF2	0.569235	3.40671		ABHD12	cg16310958	0.99678	0.654258		hsa_mir_182_hsa_miR_182_5p	0.403057
FMD_PCT	0.803038	0.336007		ABCF3	0.648225	3.78976		ABHD14A	cg21075845	0.981094	0.851679		hsa_mir_183_hsa_miR_183_5p	0.669419
PWV	0.839028	0.275582		ABCG1	0.748424	3.16915		ABHD14B	cg11830695	0.790175	0.0993582		hsa_mir_186_hsa_miR_186_5p	0.761033
ALX_HR75	0.809111	0.100384		ABHD10	0.766723	2.79806		ABHD15	cg20817100	0.75184	0.796856		hsa_mir_1908_hsa_miR_1908	0.467215
SEVR	0.800206	0.0285862		ABHD11	0.570657	1.98556		ABHD2	cg04788288	0.784778	0.0637087		hsa_mir_190b_hsa_miR_190b	0.368092
PSSE_SCORE	0.653883	-0.411066		ABHD12	0.545517	2.5887		ABHD3	cg05766064	0.795856	0.22162		hsa_mir_191_hsa_miR_191_5p	0.647762
PHYSSUMMARYSCORE	0.851127	0.424693		ABHD13	0.503578	2.46808		ABHD5	cg09668564	0.741742	0.117373		hsa_mir_192_hsa_miR_192_5p	0.492049
MENTALSUMMARYSCORE	0.517697	0.26825		ABHD14A	0.53502	2.58354		ABHD6	cg00206999	0.734354	0.185393		hsa_mir_1976_hsa_miR_1976	0.533557
PHYSFUNCTIONSCORE	0.9519	0.327409		ABHD14B	0.687887	4.49368		ABHD8	cg20218135	0.996174	0.765545		hsa_mir_197_hsa_miR_197_3p	0.486236
ROLEPHYSICALSCORE	0.62346	0.226649		ABHD15	0.7319	2.61032		ABI3	cg06952307	0.818895	0.0544086		hsa_mir_199a_1_hsa_miR_199a_3p	0.424403
BODILYPAINSCORE	0.5826	0.407696		ABHD16A	0.635683	4.33945		ABI3BP	cg15028548	0.813396	0.425381		hsa_mir_199a_2_hsa_miR_199a_3p	0.424403
GENERALHEALTHSCORE	0.915208	0.554231		ABHD16B	0.658005	1.02044		ABL2	cg00833364	0.972515	0.819298		hsa_mir_199b_hsa_miR_199b_3p	0.424403
VITALITYSCORE	0.677468	0.507267		ABHD17A	0.723502	4.47415		ABLIM1	cg09649347	0.871623	0.478962		hsa_mir_20b_hsa_miR_20b_5p	0.283804
SOCIALFUNCTIONSCORE	0.344708	0.231377		ABHD17B	0.750181	2.35173		ABLIM2	cg05733497	0.932515	0.861698		hsa_mir_210_hsa_miR_210	0.663628
ROLEEMOTIONALSCORE	0.416613	0.19213		ABHD17C	0.797381	-0.00748658		ABLIM3	cg13653328	0.959286	0.692856		hsa_mir_21_hsa_miR_21_3p	0.34468
MENTALHEALTHSCORE	0.528624	0.295372		ABHD2	0.545631	5.3049		ABO	cg07241568	0.898713	0.100343		hsa_mir_21_hsa_miR_21_5p	0.363509
				ABHD3	0.778505	4.46222		ABR	cg11409361	0.989446	0.820742		hsa_mir_221_hsa_miR_221_3p	0.443472
				ABHD4	0.734123	3.65146		ABT1	cg11502198	0.945171	0.0989286		hsa_mir_222_hsa_miR_222_3p	0.638705
				ABHD5	0.685782	3.56488		ABTB2	cg03703887	0.826159	0.564383		hsa_mir_22_hsa_miR_22_3p	0.474838
				ABHD6	0.498416	1.44136		ACAA2	cg23825830	0.738735	0.125087		hsa_mir_23a_hsa_miR_23a_3p	0.490948
				ABHD8	0.69719	1.77366		ACACB	cg15996769	0.735174	0.330408		hsa_mir_25_hsa_miR_25_3p	0.333845
				ABI1	0.463982	4.82414		ACAD10	cg08577424	0.970952	0.0354634		hsa_mir_26a_1_hsa_miR_26a_5p	0.57619
				ABI2	0.489947	1.39761		ACAD8	cg13667095	0.813872	0.897346		hsa_mir_26a_2_hsa_miR_26a_5p	0.580539
				ABI3	0.759606	4.16026		ACAD9	cg11901034	0.849781	0.047903		hsa_mir_26b_hsa_miR_26b_3p	0.419232
				ABL1	0.633737	2.57552		ACADL	cg06062084	0.851552	0.191696		hsa_mir_26b_hsa_miR_26b_5p	0.592043
				ABL2	0.511122	0.78875		ACADM	cg10523679	0.995091	0.250733		hsa_mir_28_hsa_miR_28_3p	0.407416
				ABLIM1	0.655514	4.56412		ACADS	cg24768164	0.91979	0.125597		hsa_mir_30c_1_hsa_miR_30c_1_3p	0.433208
				ABLIM3	0.84309	1.2117		ACADSB	cg26687912	0.975687	0.794412		hsa_mir_30d_hsa_miR_30d_5p	0.444839
				ABR	0.825295	4.78543		ACAN	cg02401352	0.866018	0.549084		hsa_mir_30e_hsa_miR_30e_3p	0.211141
				ABRACL	0.771448	5.56272		ACAP1	cg25900902	0.830865	0.811752		hsa_mir_3200_hsa_miR_3200_3p	0.653493
				ABT1	0.686239	3.59953		ACAT2	cg15298323	0.944774	0.247932		hsa_mir_3200_hsa_miR_3200_5p	0.599272
				ABTB1	0.818713	7.38347		ACBD4	cg24180402	0.85078	0.137058		hsa_mir_320a_hsa_miR_320a	0.466088
				ACAA1	0.754824	5.26261		ACBD5	cg14240646	0.979857	0.377809		hsa_mir_324_hsa_miR_324_3p	0.479531
				ACAA2	0.702242	3.82616		ACBD7	cg06224017	0.961605	0.67056		hsa_mir_324_hsa_miR_324_5p	0.66595
				ACACA	0.672715	0.723625		ACCN1	cg07900998	0.968992	0.410948		hsa_mir_328_hsa_miR_328	0.520402
				ACACB	0.842911	0.762127		ACCN2	cg08066154	0.988688	0.854629		hsa_mir_331_hsa_miR_331_3p	0.326393
				ACAD10	0.528023	2.18701		ACCN3	cg01901107	0.818805	0.0210456		hsa_mir_331_hsa_miR_331_5p	0.61759
				ACAD11	0.443786	1.42978		ACCN4	cg04255268	0.932956	0.111815		hsa_mir_342_hsa_miR_342_3p	0.464693
				ACAD8	0.72266	2.83062		ACCN5	cg14401592	0.949341	0.782922		hsa_mir_345_hsa_miR_345_5p	0.43654
				ACAD9	0.571206	2.48957		ACCS	cg20240860	0.859556	0.266364		hsa_mir_3605_hsa_miR_3605_3p	0.554869
				ACADM	0.794086	2.99446		ACCSL	cg15035528	0.742556	0.729571		hsa_mir_3615_hsa_miR_3615	0.654154
				ACADS	0.585747	2.07069		ACER1	cg17667294	0.969853	0.792223		hsa_mir_361_hsa_miR_361_3p	0.735522
				ACADSB	0.422675	1.88398		ACER2	cg02616710	0.811459	0.222372		hsa_mir_363_hsa_miR_363_3p	0.466625
				ACADVL	0.580936	5.52041		ACER3	cg02208432	0.767725	0.534239		hsa_mir_3656_hsa_miR_3656	0.467082
				ACAP1	0.783522	6.04981		ACHE	cg14824670	0.850307	0.388554		hsa_mir_378a_hsa_miR_378a_3p	0.639862
				ACAP2	0.499978	4.66703		ACMSD	cg26890182	0.854335	0.782851		hsa_mir_3940_hsa_miR_3940_3p	0.307622
				ACAP3	0.688072	2.96312		ACO2	cg17546822	0.846608	0.0968673		hsa_mir_409_hsa_miR_409_3p	0.761081
				ACAT1	0.674434	2.6397		ACOT1	cg08687251	0.814554	0.357122		hsa_mir_421_hsa_miR_421	0.298083
				ACAT2	0.690945	2.90943		ACOT11	cg01802772	0.970316	0.303691		hsa_mir_423_hsa_miR_423_3p	0.456011
				ACBD3	0.686154	3.23528		ACOT2	cg05012125	0.870101	0.109093		hsa_mir_423_hsa_miR_423_5p	0.397506
				ACBD4	0.661759	2.23612		ACOT4	cg13197457	0.882004	0.831379		hsa_mir_424_hsa_miR_424_3p	0.543058
				ACBD5	0.611064	2.79727		ACOT6	cg18828681	0.966958	0.512777		hsa_mir_425_hsa_miR_425_3p	0.673161
				ACBD6	0.663651	2.79008		ACOT7	cg11723698	0.98477	0.778342		hsa_mir_4286_hsa_miR_4286	0.455695
				ACCS	0.89296	1.66351		ACOX1	cg19652678	0.793873	0.0199286		hsa_mir_4443_hsa_miR_4443	0.628282
				ACD	0.374503	2.88211		ACOX2	cg02259384	0.813259	0.787985		hsa_mir_4508_hsa_miR_4508	0.419152
				ACER3	0.655578	1.71645		ACOX3	cg01406776	0.97679	0.746856		hsa_mir_451a_hsa_miR_451a	0.447908
				ACIN1	0.585534	5.26856		ACOXL	cg04202892	0.853963	0.118374		hsa_mir_4685_hsa_miR_4685_3p	0.526721
				ACLY	0.479671	4.66056		ACP1	cg13354988	0.945796	0.258729		hsa_mir_4687_hsa_miR_4687_5p	0.696568
				ACN9	0.299199	1.58277		ACP5	cg03302259	0.967351	0.0802163		hsa_mir_4732_hsa_miR_4732_3p	0.523876
				ACO1	0.656256	1.4405		ACP6	cg13688186	0.929559	0.736619		hsa_mir_4746_hsa_miR_4746_5p	0.520581
				ACO2	0.66788	4.47259		ACPT	cg04864083	0.985845	0.857942		hsa_mir_484_hsa_miR_484	0.441519
				ACOT1	0.552731	0.103417		ACSBG1	cg02119938	0.78565	0.940913		hsa_mir_486_hsa_miR_486_3p	0.443097
				ACOT13	0.588551	1.92605		ACSBG2	cg18660278	0.771976	0.493029		hsa_mir_5010_hsa_miR_5010_3p	0.239946
				ACOT2	0.709284	1.26001		ACSF2	cg25792518	0.968627	0.701387		hsa_mir_501_hsa_miR_501_5p	0.205866
				ACOT7	0.503501	1.35772		ACSF3	cg27649897	0.980134	0.941003		hsa_mir_505_hsa_miR_505_3p	0.573448
				ACOT8	0.537213	3.23733		ACSL1	cg00372249	0.744015	0.669786		hsa_mir_5189_hsa_miR_5189	0.812461
				ACOT9	0.688346	3.82765		ACSL3	cg02116856	0.965899	0.810226		hsa_mir_532_hsa_miR_532_3p	0.206742
				ACOX1	0.844405	3.69212		ACSL5	cg02402091	0.793981	0.424671		hsa_mir_532_hsa_miR_532_5p	0.36997
				ACOX3	0.681975	1.40638		ACSL6	cg04206517	0.797159	0.0601098		hsa_mir_548av_hsa_miR_548av_3p	0.374965
				ACP1	0.639013	4.60451		ACSS1	cg19497388	0.984264	0.849867		hsa_mir_548o_2_hsa_miR_548o_3p	0.386284
				ACP2	0.78631	2.73524		ACSS2	cg21132536	0.807288	0.564353		hsa_mir_548o_hsa_miR_548o_3p	0.386284
				ACP5	0.826624	3.58785		ACSS3	cg26272220	0.905123	0.0359797		hsa_mir_574_hsa_miR_574_3p	0.553989
				ACP6	0.81818	1.33381		ACTA1	cg11668749	0.911087	0.298176		hsa_mir_6511a_1_hsa_miR_6511a_3p	0.59773
				ACPL2	0.862794	1.92715		ACTC1	cg17242351	0.972987	0.37341		hsa_mir_6511a_2_hsa_miR_6511a_3p	0.59773
				ACPP	0.758386	2.98825		ACTG1	cg12793711	0.752215	0.301841		hsa_mir_6511a_3_hsa_miR_6511a_3p	0.59773
				ACRBP	0.5898	2.32051		ACTL6B	cg14088161	0.845247	0.724772		hsa_mir_6511a_4_hsa_miR_6511a_3p	0.59773
				ACRC	0.646402	0.0652001		ACTL8	cg20796611	0.817358	0.552922		hsa_mir_6511b_1_hsa_miR_6511b_3p	0.578434
				ACSF2	0.298714	1.71863		ACTL9	cg02825211	0.906254	0.252305		hsa_mir_652_hsa_miR_652_3p	0.465779
				ACSF3	0.678141	2.19459		ACTN1	cg15425276	0.966808	0.766441		hsa_mir_660_hsa_miR_660_5p	0.283479
				ACSL1	0.783463	7.0988		ACTN2	cg18770350	0.93639	0.0752917		hsa_mir_671_hsa_miR_671_3p	0.422106
				ACSL3	0.683523	2.616		ACTN3	cg12208638	0.970472	0.537282		hsa_mir_874_hsa_miR_874	0.608161
				ACSL4	0.686417	4.28411		ACTN4	cg17659896	0.859251	0.648861		hsa_mir_92a_1_hsa_miR_92a_3p	0.52319
				ACSL5	0.62043	4.15599		ACTR1A	cg11453585	0.822711	0.138718		hsa_mir_92a_2_hsa_miR_92a_3p	0.536055
				ACSL6	0.538179	1.32529		ACTR3	cg17386473	0.897476	0.507837		hsa_mir_92b_hsa_miR_92b_3p	0.200202
				ACSM3	0.618489	0.599406		ACTR3B	cg07998951	0.80705	0.418768		hsa_mir_93_hsa_miR_93_5p	0.563242
				ACSS1	0.673914	3.94874		ACTR3C	cg22893248	0.988477	0.0902351		hsa_mir_941_1_hsa_miR_941	0.262011
				ACSS2	0.753808	3.2264		ACTR6	cg08946801	0.769558	0.112121		hsa_mir_942_hsa_miR_942	0.664825
				ACTA2	0.879854	1.64212		ACTRT2	cg15211996	0.808484	0.627502		hsa_mir_98_hsa_miR_98_5p	0.36321
				ACTB	0.588579	11.6434		ACVR1C	cg19978550	0.872082	0.318988		hsa_mir_99b_hsa_miR_99b_5p	0.65214
				ACTG1	0.7346	9.60772		ACVR2A	cg14420245	0.814868	0.288543
				ACTL6A	0.74284	3.42964		ACVRL1	cg12193731	0.893619	0.154222
				ACTN1	0.880155	6.50565		ACY1	cg01458759	0.852152	0.0414222
				ACTN4	0.726399	6.00217		ACY3	cg23879118	0.73775	0.0354831
				ACTR10	0.674036	3.67416		ACYP1	cg01903327	0.75184	0.717224
				ACTR1A	0.512827	4.85403		ACYP2	cg09921423	0.984696	0.85245
				ACTR1B	0.782815	4.13396		ADA	cg22316575	0.823566	0.919288
				ACTR2	0.590271	7.12004		ADAD1	cg10668096	0.899705	0.923281
				ACTR3	0.611049	6.0631		ADAD2	cg07484910	0.753376	0.159403
				ACTR3B	0.522333	1.02134		ADAL	cg02155558	0.905979	0.179881
				ACTR5	0.675515	1.76165		ADAM11	cg25282715	0.941252	0.249747
				ACTR6	0.727427	3.11302		ADAM12	cg04834770	0.97535	0.755974
				ACTR8	0.409459	2.16773		ADAM15	cg13069100	0.905438	0.612288
				ACVR1	0.780694	2.45865		ADAM19	cg13667243	0.830108	0.632559
				ACVR1B	0.784563	2.3575		ADAM23	cg06637961	0.953025	0.750236
				ACVR2A	0.829099	0.670563		ADAM30	cg23131777	0.813879	0.701297
				ACY1	0.3098	0.776339		ADAM32	cg02637318	0.932098	0.0789103
				ACYP1	0.147383	2.11372		ADAM33	cg08424491	0.833296	0.463382
				ACYP2	0.552345	0.981126		ADAM3A	cg17527589	0.991616	0.856858
				ADA	0.593784	3.36578		ADAM5P	cg10327428	0.915663	0.502935
				ADAL	0.825806	0.174802		ADAM7	cg26826339	0.728393	0.799089
				ADAM10	0.5093	5.20411		ADAM8	cg25526061	0.765791	0.0515435
				ADAM15	0.746868	3.52046		ADAMDEC1	cg01759110	0.825954	0.736928
				ADAM17	0.705407	3.33709		ADAMTS10	cg00397127	0.767854	0.136041
				ADAM19	0.779189	4.22071		ADAMTS12	cg21874902	0.986369	0.779341
				ADAM1A	0.727137	0.777179		ADAMTS13	cg13633881	0.973632	0.83013
				ADAM28	0.778314	2.20826		ADAMTS14	cg08709863	0.962649	0.620696
				ADAM8	0.864447	6.83466		ADAMTS15	cg12444117	0.929857	0.198799
				ADAM9	0.648932	2.16507		ADAMTS16	cg07834743	0.966169	0.171093
				ADAMTS1	0.864488	-0.0603588		ADAMTS17	cg03358735	0.989015	0.729605
				ADAMTS10	0.865058	0.980994		ADAMTS18	cg08249296	0.985026	0.385326
				ADAMTSL4	0.789789	3.36034		ADAMTS19	cg22664298	0.989617	0.219994
				ADAP1	0.689901	4.13448		ADAMTS2	cg10213542	0.983625	0.459097
				ADAP2	0.773765	2.2571		ADAMTS20	cg24606791	0.827096	0.333873
				ADAR	0.509012	6.65783		ADAMTS3	cg21377340	0.950663	0.832129
				ADARB1	0.796536	2.45904		ADAMTS4	cg24329783	0.78765	0.534136
				ADAT1	0.37395	2.23128		ADAMTS5	cg02462195	0.863209	0.121119
				ADCK1	0.640188	0.938761		ADAMTS6	cg04711622	0.76522	0.654893
				ADCK2	0.704967	2.47551		ADAMTS7	cg12645284	0.948452	0.868081
				ADCK3	0.871123	4.19644		ADAMTS8	cg02518691	0.889146	0.480773
				ADCK4	0.606681	3.11197		ADAMTS9	cg11044162	0.987473	0.78338
				ADCK5	0.656708	1.28501		ADAMTSL1	cg13724111	0.976273	0.818555
				ADCY10P1	0.797236	0.446814		ADAMTSL2	cg21211688	0.875509	0.736713
				ADCY3	0.591669	1.62573		ADAMTSL3	cg01293797	0.986154	0.825847
				ADCY4	0.871428	0.330915		ADAMTSL4	cg11395536	0.820066	0.0420576
				ADCY7	0.305291	5.28062		ADAMTSL5	cg17720286	0.920279	0.16261
				ADCY9	0.745772	0.747765		ADAP1	cg12561079	0.98286	0.851575
				ADD1	0.744371	6.02471		ADAP2	cg06957310	0.901904	0.640621
				ADD2	0.854286	0.186681		ADAR	cg03920003	0.963783	0.146942
				ADD3	0.34869	5.90045		ADARB1	cg25894939	0.845908	0.897421
				ADH5	0.814482	3.54847		ADARB2	cg13683507	0.976065	0.0790727
				ADHFE1	0.62941	1.59832		ADC	cg02350320	0.853412	0.597252
				ADI1	0.796265	4.20901		ADCK2	cg24022528	0.979845	0.848001
				ADIPOR1	0.732457	7.93301		ADCK4	cg06905970	0.867513	0.0818137
				ADIPOR2	0.771992	3.87708		ADCY1	cg26459372	0.949974	0.14422
				ADK	0.945635	2.97407		ADCY10	cg04405332	0.876977	0.0839921
				ADM	0.80086	3.95687		ADCY2	cg06512271	0.895856	0.355191
				ADNP	0.493646	4.43691		ADCY3	cg27107076	0.935225	0.578201
				ADNP2	0.390706	2.10475		ADCY4	cg09822192	0.964327	0.372729
				ADO	0.704665	2.10419		ADCY5	cg04890266	0.911909	0.754299
				ADORA2A	0.860097	3.67177		ADCY6	cg25350635	0.810275	0.0545668
				ADORA3	0.579632	1.15139		ADCY8	cg23686556	0.936084	0.187416
				ADPGK	0.757303	4.95032		ADCY9	cg07628416	0.988918	0.298649
				ADPRH	0.792994	1.91217		ADCYAP1	cg17059658	0.862331	0.134038
				ADPRHL2	0.494712	3.8288		ADCYAP1R1	cg03447880	0.846231	0.179556
				ADPRM	0.648211	2.51556		ADD1	cg24084459	0.79535	0.945923
				ADRB2	0.834071	3.17573		ADD2	cg08857144	0.810353	0.0418624
				ADRBK1	0.765643	7.08758		ADD3	cg03962527	0.796686	0.629437
				ADRBK2	0.745925	2.88661		ADH1B	cg15395354	0.762796	0.276586
				ADRM1	0.658044	5.05004		ADH1C	cg03415545	0.824183	0.836793
				ADSL	0.907855	4.38572		ADH4	cg12011299	0.907242	0.505454
				ADSS	0.758918	4.15831		ADK	cg11480019	0.994343	0.0968365
				ADTRP	0.94386	1.09238		ADM	cg10044466	0.734654	0.153099
				AEBP1	0.809131	0.985417		ADM2	cg12318501	0.774919	0.185124
				AEBP2	0.568735	1.80919		ADO	cg20684110	0.779304	0.415051
				AEN	0.798948	2.23005		ADORA1	cg19678564	0.986414	0.869148
				AES	0.786617	7.79882		ADORA2B	cg19245381	0.791907	0.124671
				AFAP1	0.903304	0.815578		ADORA3	cg22018565	0.8736	0.797775
				AFF1	0.469832	3.5902		ADPGK	cg14418942	0.84319	0.0441152
				AFF3	0.728308	1.28611		ADPRH	cg15607367	0.954359	0.773361
				AFF4	0.254528	3.14587		ADPRHL1	cg12275871	0.964188	0.968305
				AFG3L1P	0.57897	2.41208		ADRA1A	cg07572251	0.86975	0.678695
				AFG3L2	0.734901	3.16304		ADRA1B	cg07011172	0.843564	0.0548098
				AFMID	0.515534	0.679012		ADRA1D	cg11934695	0.880397	0.06303
				AFTPH	0.687458	4.39888		ADRA2B	cg06970461	0.776328	0.217162
				AGA	0.831445	2.69949		ADRA2C	cg06149034	0.838332	0.356283
				AGAP2	0.825294	3.71998		ADRB1	cg10415685	0.850977	0.35627
				AGAP3	0.75588	2.74399		ADRB2	cg21580376	0.937922	0.038594
				AGAP4	0.773052	1.82855		ADRB3	cg09258813	0.929448	0.0448815
				AGAP5	0.527539	1.09909		ADRBK1	cg11436362	0.79895	0.121085
				AGAP6	0.575777	2.37443		ADRBK2	cg06324785	0.808761	0.115822
				AGAP7	0.832679	2.854		ADSS	cg26670485	0.790629	0.0408516
				AGAP8	0.689771	1.74154		AEBP1	cg07998236	0.958278	0.76002
				AGAP9	0.87683	0.642359		AEBP2	cg00474091	0.974891	0.783169
				AGBL5	0.706464	1.66557		AEN	cg24687276	0.758888	0.608126
				AGER	0.693835	4.22585		AES	cg13524588	0.872721	0.805836
				AGFG1	0.531904	2.97004		AFAP1	cg19601530	0.926207	0.813447
				AGFG2	0.80641	2.00846		AFAP1L1	cg15621178	0.766319	0.732632
				AGGF1	0.513982	2.89631		AFAP1L2	cg02465859	0.98181	0.761585
				AGK	0.622588	2.78931		AFF1	cg14049615	0.828631	0.0462409
				AGL	0.405704	1.71489		AFF3	cg22049342	0.874612	0.886699
				AGMAT	0.84168	0.775578		AFG3L1	cg03277550	0.934019	0.895833
				AGO1	0.583496	2.95286		AFG3L2	cg16615927	0.73053	0.0962823
				AGO2	0.710074	2.99416		AFMID	cg27546264	0.979717	0.0484188
				AGO3	0.397151	1.00578		AGA	cg11143796	0.845378	0.0534259
				AGO4	0.643246	4.66295		AGAP1	cg05779786	0.984297	0.702186
				AGPAT1	0.793332	4.92046		AGAP11	cg24399972	0.804927	0.825121
				AGPAT2	0.773358	3.59649		AGAP2	cg23387569	0.928323	0.896489
				AGPAT3	0.778759	3.47554		AGAP3	cg05790828	0.967593	0.663139
				AGPAT4	0.804732	0.521447		AGAP4	cg23750895	0.832561	0.854964
				AGPAT5	0.795545	1.85535		AGBL1	cg02907524	0.765681	0.772044
				AGPAT6	0.595727	3.08192		AGBL2	cg17114847	0.840314	0.0466461
				AGPAT9	0.811428	3.74963		AGBL3	cg23733562	0.737518	0.103371
				AGPS	0.733929	2.07536		AGBL4	cg08716372	0.846158	0.203271
				AGTPBP1	0.751839	4.44268		AGER	cg09199225	0.991217	0.809078
				AGTRAP	0.695082			AGFG1	cg22792938	0.796932	0.223905
				AGXT2L2	0.656966	3.89327		AGFG2	cg01338043	0.873191	0.42868
				AHCTF1	0.66759	3.02403		AGK	cg26891873	0.94764	0.233331
				AHCTF1P1	0.397163	2.31144		AGL	cg22017303	0.994284	0.720205
				AHCY	0.806156	3.32991		AGPAT1	cg00529757	0.991859	0.861562
				AHCYL1	0.701516	4.19358		AGPAT3	cg01996920	0.959263	0.752843
				AHCYL2	0.535075	1.86406		AGPAT4	cg21351392	0.802109	0.626443
				AHDC1	0.543071	1.07076		AGPAT9	cg04073914	0.953394	0.567879
				AHNAK	0.448154	6.73978		AGR3	cg06255943	0.847089	0.717957
				AHR	0.650544	3.05373		AGRN	cg13917577	0.980779	0.635817
				AHSA1	0.588296	4.956		AGT	cg22647018	0.797679	0.839999
				AHSA2	0.527765	4.26063		AGTR1	cg21457909	0.932657	0.14662
				AHSP	0.775883	5.08156		AGXT	cg00326183	0.983529	0.669953
				AIDA	0.766639	3.25885		AGXT2	cg00516582	0.865864	0.781992
				AIF1	0.735585	8.26335		AGXT2L1	cg09117206	0.894946	0.034944
				AIFM1	0.689947	3.04753		AGXT2L2	cg01606973	0.992555	0.828263
				AIFM3	0.848016	0.168396		AHCTF1	cg07507951	0.877438	0.599975
				AIG1	0.737486	1.90621		AHCY	cg25813109	0.900114	0.433407
				AIM1	0.460567	4.10424		AHCYL1	cg09513758	0.771934	0.757023
				AIM2	0.848528	2.54986		AHDC1	cg22627866	0.831099	0.0317828
				AIMP1	0.67408	3.24965		AHNAK	cg11480534	0.977916	0.827548
				AIMP2	0.497495	2.33604		AHNAK2	cg14403583	0.972941	0.929543
				AIP	0.704949	5.53282		AHRR	cg23576855	0.97875	0.663056
				AK1	0.793896	2.95169		AHSG	cg08929133	0.760025	0.942663
				AK2	0.767	4.21994		AICDA	cg00245465	0.840685	0.704416
				AK3	0.761635	2.30465		AIDA	cg04108127	0.765877	0.0891946
				AK5	0.86856	1.19138		AIF1	cg19563932	0.807375	0.178415
				AK9	0.621871	0.0539135		AIFM2	cg01322555	0.823474	0.421595
				AKAP1	0.72792	2.22432		AIFM3	cg07685736	0.987395	0.842827
				AKAP10	0.588948	3.48704		AIG1	cg15029183	0.994991	0.60366
				AKAP11	0.412008	2.65645		AIM2	cg17217296	0.787524	0.670398
				AKAP13	0.312545	5.35726		AIMP1	cg01818594	0.992837	0.0854907
				AKAP17A	0.720331	3.6844		AIPL1	cg24530508	0.851452	0.95056
				AKAP2	0.835215	2.25116		AIRE	cg18689454	0.869917	0.687625
				AKAP7	0.711063	1.47755		AJAP1	cg16360868	0.954159	0.719311
				AKAP8	0.321993	3.16128		AK2	cg16484018	0.823253	0.0910862
				AKAP8L	0.660476	4.3896		AK3L1	cg03373960	0.8259	0.740428
				AKAP9	0.242012	2.58717		AK5	cg16409049	0.791782	0.135035
				AKIP1	0.705089	1.86933		AK7	cg01987536	0.921105	0.710616
				AKIRIN1	0.719557	4.93619		AKAP1	cg14105000	0.85492	0.949363
				AKIRIN2	0.656443	4.66977		AKAP10	cg16611584	0.864851	0.540292
				AKNA	0.640194	6.26013		AKAP11	cg21020944	0.906735	0.133613
				AKR1A1	0.611343	4.35433		AKAP12	cg12794224	0.991007	0.0374978
				AKR1B1	0.769682	4.60682		AKAP13	cg22681495	0.974725	0.758541
				AKR1C3	0.744259	2.25211		AKAP5	cg11312980	0.750142	0.0500737
				AKR7A2	0.788174	2.56952		AKAP6	cg09998151	0.942957	0.454017
				AKT1	0.761597	5.72587		AKAP8	cg22765626	0.777702	0.507015
				AKT1S1	0.742704	2.84653		AKAP8L	cg26608718	0.725632	0.260969
				AKT2	0.788312	4.25957		AKAP9	cg00334498	0.933707	0.850398
				AKT3	0.483686	2.33734		AKIRIN1	cg13549152	0.735074	0.187472
				AKTIP	0.811774	3.0513		AKNA	cg13910813	0.794771	0.598933
				ALAD	0.798986	3.44843		AKNAD1	cg02896926	0.982997	0.744706
				ALAS1	0.640936	3.6755		AKR1A1	cg03939875	0.892484	0.0398421
				ALAS2	0.793052	7.52301		AKR1B10	cg15489301	0.730672	0.440341
				ALCAM	0.821423	2.32696		AKR1C1	cg07639198	0.810184	0.740657
				ALDH16A1	0.703142	3.45107		AKR1C2	cg04683516	0.819783	0.549632
				ALDH18A1	0.711444	2.64013		AKR1C4	cg11136592	0.992996	0.685695
				ALDH1A1	0.897035	3.17453		AKR1CL1	cg17520000	0.830906	0.763743
				ALDH1B1	0.790231	0.770692		AKR1D1	cg24212267	0.810782	0.727642
				ALDH2	0.904775	4.91766		AKR1E2	cg23763647	0.97396	0.105863
				ALDH3A2	0.67338	2.79861		AKR7A2	cg16675581	0.994837	0.657818
				ALDH3B1	0.843427	3.88907		AKR7A3	cg08917933	0.950338	0.203257
				ALDH4A1	0.605254	-0.00467935		AKR7L	cg12798157	0.957432	0.272233
				ALDH5A1	0.618508	1.83018		AKT1	cg14274357	0.982086	0.834167
				ALDH6A1	0.526937	1.32434		AKT3	cg04221461	0.770988	0.61663
				ALDH9A1	0.840582	4.46955		AKTIP	cg06492821	0.800681	0.1357
				ALDOA	0.734263	8.36356		ALAS1	cg05787931	0.858271	0.0613482
				ALDOC	0.665746	3.30958		ALDH16A1	cg27420674	0.742764	0.61389
				ALG1	0.703443	1.39531		ALDH1A2	cg13198321	0.835581	0.0680983
				ALG10	0.48614	0.0949479		ALDH1A3	cg26185340	0.93071	0.113071
				ALG11	0.3414	1.26373		ALDH1L1	cg21601837	0.916221	0.292101
				ALG12	0.687879	2.81831		ALDH1L2	cg24688803	0.816785	0.747734
				ALG13	0.515387	2.76785		ALDH2	cg21470387	0.83991	0.0746443
				ALG14	0.28801	0.517793		ALDH3A1	cg04209650	0.890793	0.0264203
				ALG2	0.606041	2.695		ALDH3B1	cg01577760	0.75357	0.762134
				ALG3	0.603116	3.19575		ALDH3B2	cg20333014	0.877373	0.55883
				ALG5	0.68222	3.09447		ALDH4A1	cg11406134	0.910472	0.898306
				ALG6	0.69686	1.76034		ALDH5A1	cg13327078	0.896189	0.0377147
				ALG8	0.55622	2.78948		ALDH7A1	cg16738971	0.903091	0.0926636
				ALG9	0.470627	0.468713		ALDOA	cg16362480	0.868416	0.227046
				ALKBH1	0.597463	1.67047		ALDOB	cg13585586	0.92178	0.74301
				ALKBH2	0.676873	2.03199		ALG1	cg00061551	0.83464	0.724864
				ALKBH3	0.521681	2.46369		ALG10	cg07078747	0.961115	0.836105
				ALKBH4	0.646104	1.81832		ALG10B	cg10518543	0.91852	0.0900998
				ALKBH5	0.7314	4.39173		ALG11	cg22547286	0.91002	0.851854
				ALKBH6	0.332991	2.10185		ALG12	cg15316289	0.902762	0.810804
				ALKBH7	0.746344	3.20846		ALG14	cg07670736	0.798257	0.614433
				ALKBH8	0.565447	1.47695		ALG1L	cg05084668	0.964536	0.459044
				ALMS1	0.287497	0.678124		ALG1L2	cg02693227	0.976171	0.705365
				ALOX12	0.893813	1.61926		ALG2	cg21157234	0.877663	0.0899858
				ALOX15	0.80941	1.56376		ALG6	cg26883884	0.754745	0.87658
				ALOX5	0.878583	6.68801		ALG9	cg06201763	0.867729	0.533951
				ALOX5AP	0.701602	7.496		ALK	cg06905692	0.937296	0.118098
				ALPK1	0.802909	3.59631		ALKBH3	cg14908875	0.821929	0.746323
				ALPL	0.757199	6.31458		ALKBH6	cg05672380	0.994706	0.079679
				ALS2	0.780444	1.15601		ALKBH7	cg20752312	0.907519	0.637951
				ALS2CL	0.817573	1.31685		ALLC	cg06156640	0.935015	0.858588
				ALS2CR8	0.331918	0.55304		ALMS1	cg08552812	0.822949	0.266999
				ALYREF	0.658589	4.18172		ALOX12	cg05657792	0.826905	0.494468
				AMACR	0.759023	1.07211		ALOX12B	cg20161976	0.971378	0.0494239
				AMBRA1	0.680215	2.62503		ALOX12P2	cg09705592	0.917302	0.624579
				AMD1	0.564061	4.94339		ALOX15	cg11278311	0.950899	0.263193
				AMDHD2	0.747605	2.56981		ALOX15B	cg22256433	0.956485	0.143942
				AMFR	0.692764	4.1233		ALOX5	cg05026102	0.93411	0.0334327
				AMICA1	0.78442	7.83521		ALOXE3	cg18700133	0.876593	0.873175
				AMIGO1	0.513554	1.92959		ALPI	cg12307638	0.92736	0.770204
				AMIGO2	0.813139	2.005		ALPK3	cg25895948	0.791847	0.177792
				AMIGO3	0.558596	0.512158		ALPL	cg03213775	0.956304	0.548498
				AMMECR1	0.602357	1.24988		ALPP	cg14659346	0.983909	0.35771
				AMMECR1L	0.485579	2.35392		ALPPL2	cg02061626	0.985601	0.852085
				AMN1	0.685103	2.08656		ALS2CR11	cg04411541	0.79489	0.425969
				AMPD2	0.774182	5.87212		ALS2CR12	cg07227024	0.948857	0.301939
				AMPD3	0.864601	3.29423		ALS2CR4	cg16678169	0.999534	0.126808
				AMT	0.779499	1.73091		ALX1	cg07780095	0.861666	0.0884117
				AMY2B	0.649231	2.95776		ALX3	cg16893614	0.816907	0.826924
				AMZ2	0.554338	4.43112		ALX4	cg08408994	0.873084	0.0560778
				AMZ2P1	0.672799	0.370473		AMACR	cg20381404	0.975121	0.103149
				ANAPC1	0.441595	2.54641		AMBRA1	cg23283474	0.777162	0.805589
				ANAPC10	0.619238	0.945751		AMDHD1	cg01818391	0.975745	0.841116
				ANAPC11	0.448471	4.01213		AMDHD2	cg26921482	0.890168	0.398357
				ANAPC13	0.790003	4.7419		AMFR	cg08292080	0.752784	0.94541
				ANAPC15	0.642394	4.0631		AMH	cg05345154	0.95857	0.325934
				ANAPC16	0.799608	4.71093		AMICA1	cg14190451	0.796136	0.595136
				ANAPC2	0.652516	3.33406		AMIGO1	cg08367326	0.89911	0.0660054
				ANAPC4	0.542494	3.15019		AMIGO2	cg18893793	0.812655	0.204118
				ANAPC5	0.631336	4.96824		AMIGO3	cg15078681	0.920583	0.0655142
				ANAPC7	0.55394	3.34017		AMMECR1L	cg02366136	0.971232	0.859795
				ANG	0.530931	0.845413		AMN	cg04398950	0.969581	0.201773
				ANGEL1	0.445083	2.0343		AMN1	cg04202120	0.729006	0.767679
				ANGEL2	0.675828	2.44833		AMOTL1	cg13392687	0.825906	0.0891436
				ANGPT1	0.759991	-0.0995829		AMOTL2	cg15709065	0.900259	0.71367
				ANK1	0.841726	1.77406		AMPD1	cg12756093	0.843883	0.790541
				ANK3	0.691338	0.311342		AMPD2	cg04347820	0.821124	0.724596
				ANKDD1A	0.798599	0.509528		AMPD3	cg16715129	0.870564	0.155507
				ANKEF1	0.506729	0.173047		AMPH	cg23092449	0.808978	0.430804
				ANKFY1	0.277225	3.41643		AMTN	cg15964593	0.975181	0.738482
				ANKH	0.775302	2.89332		AMY2A	cg22215192	0.981434	0.825372
				ANKHD1	0.268329	4.15541		AMZ1	cg17867776	0.986284	0.12427
				ANKHD1-EIF4EBP3	0.451065	2.56311		ANAPC1	cg02751639	0.894214	0.0377067
				ANKIB1	0.46102	2.5562		ANAPC10	cg01713505	0.868819	0.198695
				ANKLE2	0.665843	3.57977		ANAPC13	cg15484384	0.724242	0.531708
				ANKMY1	0.638503	1.36933		ANAPC2	cg13871921	0.972648	0.807092
				ANKMY2	0.734713	2.1463		ANAPC7	cg10508778	0.913733	0.249932
				ANKRA2	0.469898	2.47207		ANGEL2	cg17042892	0.784319	0.200396
				ANKRD10	0.575304	4.11042		ANGPT1	cg27616227	0.734687	0.143821
				ANKRD11	0.508973	3.9431		ANGPT2	cg20460488	0.95702	0.827602
				ANKRD12	0.456643	3.56157		ANGPT4	cg01220680	0.845485	0.151231
				ANKRD13A	0.756061	5.49205		ANGPTL2	cg14281592	0.909453	0.587779
				ANKRD13C	0.644563	1.60462		ANGPTL4	cg00850068	0.819094	0.0965784
				ANKRD13D	0.753175	5.38493		ANGPTL6	cg00593900	0.951147	0.180564
				ANKRD17	0.309483	3.30558		ANK1	cg15901999	0.963526	0.744845
				ANKRD26	0.565393	0.0282165		ANK2	cg26796245	0.921663	0.113276
				ANKRD27	0.794187	3.12603		ANK3	cg24160569	0.783609	0.601364
				ANKRD28	0.863989	2.30149		ANKAR	cg00052932	0.827245	0.14724
				ANKRD32	0.808941	1.33026		ANKDD1A	cg13826167	0.846438	0.0874173
				ANKRD33B	0.630132	0.156781		ANKFN1	cg20047349	0.911642	0.592184
				ANKRD36BP1	0.499119	2.37636		ANKFY1	cg19846264	0.843193	0.812883
				ANKRD37	0.246334	0.126518		ANKH	cg27316798	0.924176	0.204955
				ANKRD39	0.607406	1.81408		ANKHD1-EIF4EBP3	cg15626701	0.92611	0.650808
				ANKRD40	0.665626	2.90832		ANKK1	cg05590274	0.860298	0.365281
				ANKRD44	0.508785	5.11582		ANKLE1	cg04248312	0.95062	0.133068
				ANKRD46	0.585419	1.93562		ANKLE2	cg05850869	0.975867	0.843277
				ANKRD49	0.63096	3.49168		ANKMY1	cg13604246	0.931946	0.209155
				ANKRD50	0.738265	0.370123		ANKRD1	cg01262952	0.765278	0.794438
				ANKRD52	0.565334	2.59894		ANKRD11	cg02749356	0.981978	0.794584
				ANKRD54	0.627219	1.74421		ANKRD12	cg19498356	0.922034	0.814156
				ANKRD55	0.824681	0.805739		ANKRD13A	cg12870014	0.730986	0.573441
				ANKS1A	0.69241	2.22625		ANKRD13B	cg12000131	0.834346	0.508604
				ANKS3	0.585714	1.10413		ANKRD18A	cg16598513	0.851124	0.440518
				ANKS6	0.688403	-0.0189865		ANKRD19	cg14446107	0.882629	0.0727789
				ANKZF1	0.623492	4.28953		ANKRD2	cg27469738	0.97811	0.742868
				ANO10	0.760955	2.45153		ANKRD20A2	cg15183961	0.793359	0.271598
				ANO6	0.50899	3.62622		ANKRD20A3	cg13773678	0.850366	0.607545
				ANO8	0.584851	1.30226		ANKRD20B	cg00224886	0.927971	0.250288
				ANO9	0.625867	3.01592		ANKRD23	cg07490070	0.975854	0.190901
				ANP32A	0.756346	5.9342		ANKRD24	cg03653172	0.828519	0.0454428
				ANP32AP1	0.70576	4.42258		ANKRD26	cg07450214	0.946272	0.293942
				ANP32B	0.73061	6.02433		ANKRD26P1	cg26507637	0.880189	0.921435
				ANP32C	0.688011	1.27846		ANKRD27	cg27413643	0.851032	0.266197
				ANP32E	0.744026	4.35571		ANKRD28	cg02583443	0.760535	0.138847
				ANPEP	0.929677	6.36292		ANKRD30A	cg06644844	0.92434	0.927226
				ANTXR2	0.495819	4.28374		ANKRD30B	cg21293934	0.961178	0.335378
				ANXA1	0.784912	7.8904		ANKRD32	cg22498057	0.936207	0.0926913
				ANXA11	0.828453	6.67852		ANKRD33	cg03110082	0.974463	0.722774
				ANXA2	0.721428	5.40227		ANKRD33B	cg03701266	0.890384	0.865739
				ANXA2P2	0.765135	6.28411		ANKRD34A	cg26144437	0.822438	0.121413
				ANXA2R	0.79723	3.52791		ANKRD34B	cg21800232	0.841544	0.107196
				ANXA3	0.802794	3.87632		ANKRD34C	cg06015523	0.910968	0.207906
				ANXA4	0.881121	3.60641		ANKRD35	cg12424475	0.952149	0.125876
				ANXA5	0.935961	6.5431		ANKRD36	cg12623145	0.859885	0.440878
				ANXA6	0.727042	6.62242		ANKRD36B	cg23224356	0.856801	0.317938
				ANXA7	0.778726	5.43782		ANKRD37	cg26926904	0.887911	0.0649595
				ANXA9	0.723369	1.38841		ANKRD39	cg23286353	0.761947	0.108273
				AOAH	0.936332	5.75301		ANKRD40	cg07512676	0.734847	0.105543
				AOC2	0.790325	2.11534		ANKRD42	cg02266452	0.743265	0.0863563
				AOC3	0.795188	1.73384		ANKRD43	cg02699218	0.860327	0.351992
				AP1AR	0.639244	2.23949		ANKRD45	cg06372962	0.746675	0.156519
				AP1B1	0.711735	4.31315		ANKRD46	cg25641145	0.795692	0.444466
				AP1G1	0.507974	4.02175		ANKRD49	cg05996326	0.759308	0.0294137
				AP1G2	0.575968	4.82438		ANKRD5	cg22553011	0.883105	0.145024
				AP1M1	0.809659	4.93152		ANKRD50	cg06844930	0.820018	0.0833341
				AP1S1	0.582924	2.27851		ANKRD53	cg04076766	0.94943	0.289377
				AP1S2	0.857839	5.47832		ANKRD55	cg17613707	0.989369	0.79492
				AP2A1	0.830627	5.08097		ANKRD57	cg22370326	0.916397	0.260946
				AP2A2	0.641186	3.26755		ANKS1A	cg18393173	0.98521	0.0510949
				AP2B1	0.477997	4.87882		ANKS1B	cg07638857	0.920218	0.4552
				AP2M1	0.806576	6.62118		ANO1	cg26340149	0.958011	0.23341
				AP2S1	0.724504	5.32921		ANO10	cg11035303	0.999655	0.138202
				AP3B1	0.636531	3.71708		ANO2	cg11703796	0.904755	0.293042
				AP3D1	0.652324	4.40242		ANO3	cg07802401	0.939117	0.671097
				AP3M1	0.765716	3.44042		ANO4	cg17963193	0.920428	0.0978214
				AP3M2	0.613395	2.13626		ANO5	cg27343150	0.750149	0.116361
				AP3S1	0.671515	4.47319		ANO7	cg22251879	0.977104	0.822033
				AP3S2	0.816101	2.53346		ANO8	cg22813366	0.825338	0.19875
				AP4B1	0.417646	3.09733		ANO9	cg07703079	0.954647	0.954298
				AP4B1-AS1	0.526978	0.0854385		ANPEP	cg22710306	0.90112	0.0849641
				AP4E1	0.479557	1.3935		ANTXR1	cg07025003	0.977338	0.841958
				AP4M1	0.659443	1.50331		ANUBL1	cg07104958	0.765239	0.627493
				AP4S1	0.585283	1.2283		ANXA2	cg09785377	0.993879	0.69905
				AP5B1	0.74388	4.29244		ANXA4	cg26034355	0.840646	0.0683971
				AP5M1	0.608094	3.32387		ANXA5	cg27576968	0.800651	0.848821
				AP5S1	0.794927	1.75073		ANXA6	cg18060909	0.777139	0.489932
				AP5Z1	0.633737	3.13752		ANXA8	cg04451798	0.844742	0.837582
				APAF1	0.718221	4.18494		ANXA8L2	cg15586842	0.954647	0.796479
				APBA2	0.811209	3.12005		AOAH	cg18883682	0.995314	0.689033
				APBA3	0.700793	2.74678		AOX1	cg09729613	0.878694	0.0293267
				APBB1	0.896965	3.73516		AP1AR	cg01787884	0.827782	0.140533
				APBB1IP	0.750159	6.51302		AP1B1	cg12282830	0.871506	0.131317
				APBB3	0.831387	2.9679		AP1G1	cg00680808	0.77597	0.641861
				APC	0.539607	2.55307		AP1M2	cg11657665	0.942965	0.595689
				APEH	0.788862	4.33943		AP1S1	cg27147174	0.729522	0.0967029
				APEX1	0.739403	5.43374		AP2A2	cg16999994	0.978926	0.287583
				APEX2	0.606968	2.842		AP2B1	cg03218192	0.812939	0.283238
				APH1A	0.864596	5.66644		AP2M1	cg22902534	0.765098	0.0514446
				APH1B	0.812402	2.63365		AP2S1	cg12258824	0.752942	0.75541
				API5	0.686008	4.26701		AP3B1	cg26158634	0.844316	0.892054
				APIP	0.739691	2.6271		AP3B2	cg14907737	0.952965	0.704778
				APLP2	0.829651			AP3D1	cg21414902	0.982133	0.805734
				APMAP	0.853335	6.12003		AP3M1	cg04760117	0.827315	0.840403
				APOA1BP	0.69417	3.77195		AP3S1	cg18908681	0.860203	0.485633
				APOBEC3A	0.884368	5.88999		AP3S2	cg12732791	0.769999	0.757642
				APOBEC3A_B	0.844426	3.91933		AP4E1	cg05389038	0.933728	0.108823
				APOBEC3B	0.844675	2.02067		APAF1	cg10957001	0.938816	0.806374
				APOBEC3C	0.756298	5.21351		APBA1	cg13917002	0.98101	0.736107
				APOBEC3D	0.778696	2.68348		APBA2	cg12756897	0.960624	0.815129
				APOBEC3F	0.764695	2.08918		APBB1	cg03559682	0.94066	0.118443
				APOBEC3G	0.88732	4.7102		APBB1IP	cg16348715	0.766362	0.599762
				APOBEC3H	0.644987	0.708784		APBB2	cg22913249	0.935298	0.0415572
				APOBR	0.764216	6.38064		APC	cg11057897	0.851206	0.380376
				APOL1	0.712109	4.14216		APC2	cg22560193	0.966315	0.41766
				APOL2	0.647305	4.97249		APCDD1	cg05627083	0.947371	0.0433043
				APOL3	0.869471	5.16245		APCDD1L	cg10354244	0.889411	0.19042
				APOL6	0.716075	3.9582		APEH	cg10596006	0.980808	0.110389
				APOM	0.50493	0.588346		APH1B	cg14525407	0.785294	0.24978
				APOO	0.399835	0.718787		API5	cg12665724	0.86651	0.768112
				APOOL	0.56863	0.679053		APITD1	cg06176944	0.994036	0.85359
				APOPT1	0.479337	2.99992		APLF	cg03095797	0.750531	0.727608
				APP	0.695414	4.90995		APLNR	cg25739366	0.919429	0.795597
				APPBP2	0.592312	2.32302		APLP1	cg11320150	0.920947	0.877282
				APPL1	0.588996	3.03853		APLP2	cg27437304	0.915601	0.50355
				APPL2	0.819716	3.09995		APOA1	cg09558982	0.937492	0.614647
				APRT	0.739268	6.28533		APOA1BP	cg15208197	0.812247	0.374212
				APTX	0.546669	2.45063		APOA4	cg12324426	0.993637	0.778822
				AQP10	0.886005	0.246489		APOA5	cg09044186	0.928615	0.949419
				AQP3	0.750592	4.95296		APOB	cg25123895	0.939263	0.623837
				AQP9	0.710845	7.47533		APOBEC3B	cg16045423	0.954701	0.579372
				AQR	0.371588	3.09888		APOBEC3C	cg11413071	0.974174	0.793611
				ARAF	0.751729	4.86104		APOBEC3D	cg02038910	0.724731	0.761116
				ARAP1	0.86653	6.5331		APOBEC3F	cg25883868	0.9225	0.37266
				ARAP2	0.477087	2.88238		APOBEC3G	cg00399895	0.832428	0.678948
				ARAP3	0.82213	4.04804		APOC1	cg07773593	0.823299	0.25936
				ARCN1	0.555634	5.00985		APOC2	cg20090143	0.754756	0.782149
				AREL1	0.778469	4.09553		APOC3	cg08985259	0.929169	0.844006
				ARF1	0.812575	7.32207		APOC4	cg04347059	0.835853	0.917547
				ARF3	0.868518	5.54842		APOD	cg21762680	0.792926	0.662479
				ARF4	0.89678	5.05545		APOE	cg06750524	0.782948	0.322235
				ARF5	0.753213	6.37263		APOL1	cg11306361	0.803112	0.219511
				ARF6	0.69734	5.36566		APOL2	cg10543947	0.965613	0.232926
				ARFGAP1	0.640234	3.9322		APOL3	cg08390994	0.803763	0.320411
				ARFGAP2	0.75382	4.70273		APOL4	cg11420782	0.87485	0.538954
				ARFGAP3	0.666434	3.89185		APOLD1	cg27423445	0.75923	0.477813
				ARFGEF1	0.41781	3.79756		APOM	cg23025244	0.900167	0.931546
				ARFGEF2	0.322816	2.53132		APP	cg23269692	0.887353	0.601237
				ARFIP1	0.82536	3.56594		APPBP2	cg24741563	0.75431	0.870781
				ARFIP2	0.522451	2.02952		APTX	cg09633881	0.912531	0.278734
				ARFRP1	0.629062	3.35346		AQP1	cg20176648	0.888403	0.51759
				ARG1	0.858127	1.66668		AQP10	cg03970961	0.822152	0.715609
				ARG2	0.661472	1.40234		AQP11	cg04518186	0.92217	0.753632
				ARGLU1	0.453255	5.36394		AQP12A	cg06356454	0.930323	0.829401
				ARHGAP1	0.78981	5.04126		AQP12B	cg13155490	0.961208	0.481775
				ARHGAP10	0.599094	0.699623		AQP2	cg09577511	0.942788	0.267065
				ARHGAP12	0.684682	1.95706		AQP4	cg16617723	0.870028	0.215649
				ARHGAP15	0.756259	6.00661		AQP5	cg26328335	0.879916	0.138016
				ARHGAP17	0.72322	4.10572		ARAP1	cg04827223	0.760773	0.806259
				ARHGAP18	0.724678	2.14712		ARAP3	cg00992297	0.815805	0.0375191
				ARHGAP19	0.764406	2.79205		ARC	cg14225847	0.978179	0.62206
				ARHGAP21	0.613362	1.90081		ARF1	cg05640322	0.769269	0.817827
				ARHGAP24	0.535094	1.41798		ARF3	cg25010880	0.932011	0.0293606
				ARHGAP25	0.819399	6.795		ARFGAP1	cg12073594	0.924161	0.2098
				ARHGAP26	0.744997	4.39099		ARFGAP2	cg22015966	0.782529	0.130636
				ARHGAP27	0.797539	5.75916		ARFGAP3	cg01029450	0.857482	0.153122
				ARHGAP30	0.846782	7.04296		ARGFXP2	cg22650022	0.970953	0.819062
				ARHGAP31	0.63832	1.32234		ARGLU1	cg04715525	0.81792	0.0889844
				ARHGAP33	0.795205	0.99281		ARHGAP10	cg27448532	0.915154	0.481735
				ARHGAP35	0.62315	2.35169		ARHGAP11B	cg00067141	0.911108	0.187605
				ARHGAP4	0.732254	6.20917		ARHGAP12	cg03015672	0.748115	0.860456
				ARHGAP5	0.469585	1.65653		ARHGAP15	cg00859755	0.982626	0.87544
				ARHGAP9	0.861207	7.08597		ARHGAP17	cg08285934	0.82674	0.119507
				ARHGDIA	0.72684	6.73536		ARHGAP18	cg25347356	0.985531	0.458953
				ARHGDIB	0.748738	9.89135		ARHGAP19	cg27152661	0.771332	0.141178
				ARHGEF1	0.586547	7.20298		ARHGAP20	cg14652031	0.789207	0.0621696
				ARHGEF10L	0.804858	1.93573		ARHGAP21	cg00056066	0.755154	0.661227
				ARHGEF11	0.871028	3.53006		ARHGAP22	cg05273049	0.993693	0.139966
				ARHGEF12	0.875224	2.2374		ARHGAP23	cg15825321	0.958734	0.217558
				ARHGEF18	0.703869	5.06704		ARHGAP24	cg23097681	0.812884	0.0808998
				ARHGEF19	0.597005	0.696063		ARHGAP25	cg23817627	0.905226	0.791223
				ARHGEF2	0.836247	5.46327		ARHGAP26	cg19729949	0.990237	0.872642
				ARHGEF3	0.478339	4.98766		ARHGAP27	cg27060340	0.866069	0.404708
				ARHGEF40	0.873132	3.65962		ARHGAP29	cg01812146	0.879982	0.573826
				ARHGEF6	0.538458	4.93505		ARHGAP8	cg27407546	0.892671	0.384422
				ARHGEF7	0.674727	3.17528		ARHGDIA	cg23919433	0.916358	0.117025
				ARHGEF9	0.53055	1.61936		ARHGDIB	cg00512404	0.728235	0.200736
				ARID1A	0.501941	4.69072		ARHGDIG	cg01309213	0.940086	0.78515
				ARID1B	0.540498	2.98971		ARHGEF1	cg07796002	0.730599	0.201086
				ARID2	0.309951	2.42711		ARHGEF10	cg04926329	0.985777	0.0613382
				ARID3A	0.712602	2.81376		ARHGEF10L	cg01728493	0.850406	0.146755
				ARID3B	0.709325	3.13371		ARHGEF11	cg12604331	0.976953	0.321237
				ARID4A	0.585649	3.52725		ARHGEF12	cg10738003	0.959781	0.607114
				ARID4B	0.381946	4.25571		ARHGEF15	cg17658213	0.92819	0.450836
				ARID5A	0.732521	4.50158		ARHGEF16	cg26940122	0.987433	0.964617
				ARID5B	0.631539	2.34059		ARHGEF17	cg16017089	0.821163	0.940019
				ARIH1	0.494056	3.73633		ARHGEF18	cg08036804	0.931642	0.764468
				ARIH2	0.580141	3.77009		ARHGEF19	cg20430773	0.947234	0.58527
				ARL1	0.77413	2.56085		ARHGEF3	cg11430718	0.84446	0.299458
				ARL11	0.746796	2.59359		ARHGEF4	cg09015973	0.974219	0.36948
				ARL13B	0.621787	0.307444		ARHGEF5	cg15123087	0.783835	0.884952
				ARL14EP	0.730382	3.44947		ARHGEF7	cg13127231	0.862309	0.43706
				ARL15	0.678804	1.96471		ARID1A	cg24544309	0.79911	0.964293
				ARL16	0.783862	2.84922		ARID1B	cg23603995	0.98329	0.610274
				ARL17A	0.625023	1.12531		ARID3A	cg24765783	0.905789	0.717094
				ARL2	0.61476	3.66115		ARID3B	cg26705930	0.738971	0.281515
				ARL2BP	0.704106	4.34729		ARID3C	cg13636926	0.905211	0.319214
				ARL3	0.515264	1.02666		ARID5B	cg24495062	0.864951	0.72333
				ARL4A	0.719204	1.37788		ARIH2	cg06641503	0.730369	0.812804
				ARL4C	0.733948	5.41778		ARL10	cg26929261	0.843901	0.160529
				ARL5A	0.761133	3.24477		ARL13B	cg21070272	0.787303	0.714005
				ARL5B	0.357601	1.19749		ARL15	cg22963133	0.743692	0.170485
				ARL6IP1	0.826038	5.50098		ARL16	cg08543952	0.825514	0.138232
				ARL6IP4	0.608816	5.41877		ARL17A	cg24910739	0.935535	0.0413555
				ARL6IP5	0.669101	6.68053		ARL2BP	cg27333274	0.814595	0.0882103
				ARL6IP6	0.796637	2.81359		ARL3	cg27316828	0.863638	0.480704
				ARL8A	0.681645	4.43536		ARL4A	cg11287647	0.846858	0.62302
				ARL8B	0.674031	4.40644		ARL4C	cg05308656	0.853028	0.460016
				ARMC1	0.735287	2.74797		ARL5A	cg04117832	0.827081	0.0840988
				ARMC10	0.889174	2.56964		ARL5C	cg20555674	0.932746	0.125031
				ARMC5	0.661814	0.991817		ARL6IP4	cg21745287	0.771526	0.156185
				ARMC6	0.668679	2.68568		ARL6IP5	cg11319362	0.860366	0.0639052
				ARMC7	0.689324	2.83798		ARL8A	cg21163972	0.741802	0.795656
				ARMC8	0.567603	3.25372		ARL9	cg04528060	0.85694	0.0278365
				ARMCX2	0.880381	0.0460718		ARMC10	cg09019002	0.846154	0.0647332
				ARMCX3	0.625334	3.08033		ARMC3	cg15193782	0.840892	0.0467188
				ARMCX5	0.636786	1.4952		ARMC4	cg00057434	0.811879	0.103269
				ARMCX6	0.718012	3.74938		ARMC5	cg08509907	0.982784	0.874235
				ARNT	0.405246	3.62307		ARMS2	cg25542438	0.990941	0.722214
				ARNTL	0.689652	3.72616		ARNT2	cg15456414	0.978892	0.768767
				ARPC1A	0.349338	4.35361		ARNTL	cg15603424	0.880025	0.0492431
				ARPC1B	0.818257	8.06968		ARNTL2	cg26165146	0.744426	0.595919
				ARPC2	0.750199	8.46116		ARPC1A	cg22922770	0.817908	0.0200704
				ARPC3	0.768172	7.60727		ARPC1B	cg05715492	0.955304	0.621248
				ARPC5	0.63582	7.3359		ARPC2	cg19141132	0.812719	0.853779
				ARPC5L	0.790689	4.32911		ARPC3	cg10738648	0.952525	0.433424
				ARPP19	0.670694	4.41007		ARPC4	cg14800883	0.900095	0.181511
				ARRB1	0.877745	4.09672		ARPC5	cg26018965	0.823751	0.0323934
				ARRB2	0.848414	7.84295		ARPP-21	cg23024484	0.855366	0.803395
				ARRDC1	0.817029	4.83288		ARRB2	cg22654677	0.916736	0.912011
				ARRDC2	0.64291	4.75984		ARRDC1	cg25384157	0.738501	0.326915
				ARRDC3	0.340637	5.59693		ARRDC2	cg03014882	0.947991	0.967837
				ARRDC4	0.903496	2.38323		ARRDC4	cg05595345	0.904829	0.0464179
				ARRDC5	0.666385	0.15993		ARRDC5	cg12255509	0.992115	0.798552
				ARSA	0.713699	3.87422		ARSA	cg13909895	0.888222	0.221211
				ARSB	0.782967	1.70071		ARSB	cg17845680	0.823427	0.180686
				ARSD	0.925612	2.05509		ARSG	cg11879514	0.937767	0.232078
				ARSG	0.622112	2.60503		ARSI	cg16546703	0.911398	0.242898
				ARSK	0.56367	0.0214819		ARSJ	cg05601456	0.859525	0.262609
				ARV1	0.601815	2.18957		ARSK	cg09085978	0.740022	0.0569734
				ASAH1	0.844324	6.63504		ART3	cg04478180	0.733263	0.727178
				ASAP1	0.793546	4.36872		ART5	cg06974175	0.940495	0.479752
				ASB1	0.646167	2.20291		ARTN	cg18115627	0.978811	0.0620414
				ASB13	0.89933	2.03052		ARV1	cg04411337	0.984234	0.786146
				ASB16-AS1	0.593129	2.38609		ARVCF	cg00521399	0.942336	0.598916
				ASB2	0.554199	-0.0237999		AS3MT	cg08772003	0.941755	0.496834
				ASB3	0.340631	1.70869		ASAH1	cg18929511	0.927473	0.454298
				ASB6	0.893423	2.65544		ASAH2	cg22645355	0.993946	0.871883
				ASB7	0.568947	2.30779		ASAM	cg18847598	0.985872	0.716613
				ASB8	0.735418	4.03867		ASAP1	cg26038514	0.972969	0.535707
				ASCC1	0.791124	2.08528		ASAP2	cg06627617	0.983135	0.4037
				ASCC2	0.753893	5.89388		ASAP3	cg27447006	0.980203	0.47333
				ASCC3	0.464321	2.3324		ASB1	cg09969882	0.924956	0.659724
				ASCL2	0.730861	1.01821		ASB10	cg22431967	0.73724	0.772448
				ASF1A	0.655585	3.24631		ASB13	cg09361469	0.895082	0.737674
				ASF1B	0.625256	3.08084		ASB15	cg03229431	0.82767	0.892688
				ASGR1	0.775415	1.89484		ASB18	cg02817514	0.890828	0.395057
				ASGR2	0.933623	2.96904		ASB2	cg09341793	0.885843	0.325721
				ASH1L	0.194914	2.96032		ASCC1	cg01476047	0.841678	0.840225
				ASH2L	0.736618	3.70869		ASCC2	cg02474858	0.76646	0.548721
				ASL	0.516672	2.71773		ASCL1	cg03700449	0.781988	0.044808
				ASMTL	0.684549	2.52963		ASCL2	cg24057514	0.973802	0.599865
				ASMTL-AS1	0.690614	0.506282		ASCL4	cg13721169	0.908496	0.506377
				ASNA1	0.842128	4.69476		ASGR1	cg19265972	0.761637	0.236281
				ASNS	0.677569	2.81554		ASIP	cg16655240	0.933432	0.190607
				ASNSD1	0.882118	3.74201		ASNA1	cg03100752	0.774399	0.720318
				ASPH	0.830916	2.18826		ASNS	cg00356888	0.765182	0.693404
				ASPHD2	0.525134	1.26111		ASPDH	cg17716930	0.857288	0.507102
				ASPRV1	0.699478	2.03503		ASPG	cg20965743	0.956035	0.369582
				ASPSCR1	0.633776	2.37886		ASPH	cg18462033	0.794956	0.830215
				ASRGL1	0.853742	1.22709		ASPHD1	cg10093648	0.969857	0.505309
				ASTE1	0.703889	2.53823		ASPSCR1	cg20792436	0.975908	0.916971
				ASUN	0.768155	2.34019		ASRGL1	cg09347134	0.969998	0.676401
				ASXL1	0.42213	3.34687		ASS1	cg14016879	0.86494	0.836755
				ASXL2	0.239127	2.8078		ASTL	cg23100626	0.857808	0.681228
				ATAD1	0.496152	3.08765		ASTN1	cg08851607	0.96181	0.699892
				ATAD2	0.607642	1.43657		ASTN2	cg13647523	0.965718	0.0898422
				ATAD2B	0.377461	1.93733		ASXL2	cg17717333	0.994088	0.111595
				ATAD3A	0.666006	1.78628		ASXL3	cg24880056	0.931426	0.112343
				ATAD3B	0.852864	1.89019		ASZ1	cg16681268	0.916873	0.953811
				ATAT1	0.422613	0.645179		ATAD1	cg14259326	0.966388	0.851299
				ATE1	0.268671	2.09928		ATAD2	cg09499747	0.953654	0.799727
				ATF1	0.637847	3.07247		ATAD3A	cg10712902	0.937638	0.53477
				ATF2	0.439124	3.35374		ATAD3B	cg15466030	0.848139	0.926812
				ATF4	0.431484	6.53194		ATAD3C	cg24687970	0.97623	0.675937
				ATF5	0.925371	2.44915		ATAD5	cg05936487	0.936215	0.0706389
				ATF6	0.718939	3.34507		ATCAY	cg04372436	0.968467	0.816495
				ATF6B	0.826837	5.39917		ATE1	cg03293837	0.984321	0.753642
				ATF7	0.432129	2.89008		ATF1	cg05655647	0.796661	0.355397
				ATF7IP	0.219173	4.09214		ATF2	cg19758054	0.813777	0.0283903
				ATF7IP2	0.634767	1.51465		ATF3	cg03970567	0.98328	0.713923
				ATG10	0.706241	0.193777		ATF4	cg18405341	0.753654	0.5426
				ATG12	0.780262	2.8712		ATF6	cg22522357	0.90089	0.747569
				ATG13	0.863063	3.75503		ATF6B	cg15690316	0.741931	0.118323
				ATG14	0.459761	2.21335		ATF7	cg09709951	0.836166	0.327071
				ATG16L1	0.499065	3.30455		ATF7IP	cg19789919	0.986501	0.271123
				ATG16L2	0.77059	6.56003		ATG12	cg17519280	0.87475	0.377764
				ATG2A	0.727115	3.74803		ATG16L1	cg16786661	0.855101	0.0343543
				ATG2B	0.306262	2.16143		ATG16L2	cg13771313	0.925638	0.571751
				ATG3	0.691748	5.82008		ATG4B	cg25060004	0.991879	0.83645
				ATG4A	0.489392	2.01468		ATG4C	cg09756865	0.964629	0.162046
				ATG4B	0.565493	3.7319		ATG4D	cg07769588	0.936766	0.507929
				ATG4C	0.698926	2.12901		ATG5	cg14951955	0.916017	0.630323
				ATG4D	0.63051	2.87068		ATG7	cg12918464	0.974861	0.760788
				ATG5	0.653859	2.9113		ATG9B	cg09519327	0.97893	0.0365425
				ATG7	0.749054	2.90302		ATHL1	cg19080354	0.939271	0.300056
				ATG9A	0.624882	3.8229		ATIC	cg26668858	0.998375	0.0426229
				ATG9B	0.720398	0.267986		ATL1	cg21107197	0.876334	0.0261917
				ATHL1	0.811438	6.39458		ATL2	cg11111835	0.935272	0.758025
				ATIC	0.693824	3.96763		ATL3	cg12320322	0.768118	0.0360029
				ATL2	0.8055	2.75104		ATN1	cg14996263	0.90418	0.148964
				ATL3	0.319857	2.42187		ATOH1	cg26124980	0.913725	0.0628024
				ATM	0.37881	4.50521		ATOH8	cg01461067	0.780001	0.336845
				ATMIN	0.546459	3.35037		ATP10A	cg07318335	0.979933	0.878853
				ATN1	0.759779	2.86704		ATP10B	cg27141889	0.995534	0.741779
				ATOX1	0.352187	4.31194		ATP11A	cg19217778	0.991626	0.841072
				ATP10A	0.739468	2.15268		ATP13A1	cg03361557	0.87025	0.0384236
				ATP10D	0.610791	1.62296		ATP13A4	cg23159337	0.903851	0.454317
				ATP11A	0.473697	3.6782		ATP13A5	cg24671330	0.879534	0.543544
				ATP11B	0.473978	3.99331		ATP1A2	cg13149890	0.910333	0.572823
				ATP11C	0.559095	1.84259		ATP1A3	cg19441349	0.845149	0.756173
				ATP13A1	0.450819	3.97309		ATP1A4	cg00084271	0.997229	0.610177
				ATP13A2	0.623985	3.02003		ATP1B2	cg17379325	0.772355	0.123824
				ATP13A3	0.604933	2.92221		ATP2A1	cg01826211	0.790072	0.153217
				ATP1A1	0.549026	6.27879		ATP2A3	cg00095677	0.957491	0.667242
				ATP1A1OS	0.450054	0.37101		ATP2B2	cg27380813	0.935702	0.689119
				ATP1A3	0.633558	0.759425		ATP2B4	cg14565279	0.977165	0.769037
				ATP1B1	0.874808	0.405834		ATP2C1	cg09134747	0.744436	0.0822223
				ATP1B3	0.792698	4.19131		ATP2C2	cg05172699	0.926776	0.765862
				ATP2A2	0.421921	3.47751		ATP4A	cg04713352	0.886123	0.631755
				ATP2A3	0.811361	6.23212		ATP4B	cg06955954	0.992997	0.679455
				ATP2B1	0.722976	4.27804		ATP5E	cg00032609	0.74182	0.361986
				ATP2B4	0.652133	4.43229		ATP5G2	cg13691247	0.854256	0.0790837
				ATP2C1	0.61042	3.36228		ATP5G3	cg16884400	0.932355	0.0656047
				ATP5A1	0.810858	6.82146		ATP5H	cg13920801	0.821179	0.0117818
				ATP5B	0.781913	7.09651		ATP5J	cg21890848	0.824216	0.10718
				ATP5C1	0.809633	5.54716		ATP5J2	cg02578476	0.918667	0.103155
				ATP5D	0.729126	4.78045		ATP6AP1L	cg07807695	0.799044	0.578424
				ATP5E	0.597303	8.57268		ATP6V0A2	cg06735598	0.906344	0.746664
				ATP5EP2	0.652014	5.34277		ATP6V0B	cg03936071	0.857563	0.901379
				ATP5F1	0.777468	4.94314		ATP6V0D1	cg27150460	0.894356	0.277145
				ATP5G1	0.588757	4.68931		ATP6V0D2	cg00319692	0.889904	0.720687
				ATP5G2	0.767993	6.94742		ATP6V0E2	cg07391690	0.820869	0.924496
				ATP5G3	0.644198	3.97739		ATP6V1B1	cg13649600	0.950255	0.71564
				ATP5H	0.732164	5.9677		ATP6V1B2	cg15310871	0.767469	0.869469
				ATP5I	0.682013	6.62111		ATP6V1C1	cg14877637	0.922557	0.573723
				ATP5J	0.601654	5.07264		ATP6V1C2	cg21879157	0.838159	0.116362
				ATP5J2	0.75512	6.08565		ATP6V1E2	cg26688816	0.935025	0.857826
				ATP5L	0.590204	5.55166		ATP6V1F	cg10082357	0.914694	0.763787
				ATP5O	0.728352	6.27463		ATP6V1G2	cg22369037	0.754387	0.922823
				ATP5S	0.50995	1.25238		ATP6V1H	cg06557606	0.816938	0.0817322
				ATP5SL	0.66232	3.26504		ATP8A1	cg24533989	0.941257	0.0594059
				ATP6AP1	0.636345	5.5058		ATP8A2	cg10311318	0.979324	0.364734
				ATP6AP2	0.715878	5.94399		ATP8B3	cg02305164	0.990546	0.690033
				ATP6V0A1	0.662938	3.44365		ATP8B4	cg19960114	0.920653	0.468012
				ATP6V0A2	0.651665	1.88428		ATP9A	cg12014753	0.959334	0.083851
				ATP6V0B	0.682146	6.75168		ATP9B	cg09636756	0.998164	0.802093
				ATP6V0C	0.832342	7.146		ATPAF1	cg04879861	0.839503	0.148895
				ATP6V0D1	0.87322	6.27372		ATRNL1	cg24252925	0.847504	0.0509742
				ATP6V0E1	0.617252	7.44277		ATXN1	cg11291305	0.909309	0.661273
				ATP6V0E2	0.883209	3.22732		ATXN10	cg20269537	0.724236	0.411051
				ATP6V1A	0.613791	4.79731		ATXN3	cg10182287	0.957838	0.759797
				ATP6V1B2	0.827397	7.04883		ATXN7	cg18405880	0.967543	0.828237
				ATP6V1C1	0.761951	3.15868		ATXN7L1	cg16963093	0.963764	0.458586
				ATP6V1D	0.714313	3.90437		AURKA	cg27590859	0.760768	0.0677547
				ATP6V1E1	0.705569	5.48182		AURKAIP1	cg01508988	0.818381	0.264334
				ATP6V1E2	0.457043	0.273031		AURKC	cg19568003	0.982851	0.847874
				ATP6V1F	0.764976	5.77469		AUTS2	cg04298511	0.917088	0.0166471
				ATP6V1G1	0.727837	5.64894		AVL9	cg06133097	0.73769	0.774823
				ATP6V1G2-DDX39B	0.251807	-0.922423		AVP	cg05136169	0.757378	0.601495
				ATP6V1H	0.653313	3.27576		AVPR1A	cg10906284	0.872544	0.198896
				ATP7A	0.565052	1.84693		AVPR1B	cg17940251	0.929867	0.0313296
				ATP8A1	0.602981	2.76938		AXIN1	cg08755601	0.840835	0.703244
				ATP8B2	0.645755	4.75492		AXIN2	cg22809682	0.970729	0.252971
				ATP8B4	0.787991	1.03086		AXL	cg14892768	0.7771	0.473409
				ATP9B	0.60765	1.86645		AZI1	cg04166638	0.991754	0.767486
				ATPAF1	0.549149	3.4397		AZI2	cg22819488	0.764473	0.0411079
				ATPAF2	0.67753	2.25312		B3GALNT1	cg23730617	0.772161	0.795202
				ATPIF1	0.736449	5.57947		B3GALT1	cg12624040	0.996071	0.712505
				ATR	0.489727	1.99811		B3GALT4	cg06753439	0.862315	0.104243
				ATRAID	0.726011	5.05572		B3GALT5	cg12549411	0.946859	0.304112
				ATRIP	0.389707	1.35954		B3GALTL	cg07005067	0.798061	0.790831
				ATRN	0.481311	2.35292		B3GAT1	cg04946387	0.881455	0.866909
				ATRX	0.378079	3.27852		B3GAT2	cg01088070	0.807054	0.0525747
				ATXN1	0.718138	2.5789		B3GAT3	cg27646848	0.782129	0.0760838
				ATXN10	0.801971	3.76174		B3GNT1	cg12052203	0.891295	0.0225524
				ATXN1L	0.227145	2.92519		B3GNT2	cg18206867	0.81629	0.636692
				ATXN2	0.30149	1.88071		B3GNT3	cg00590063	0.975811	0.36149
				ATXN2L	0.524116	4.94873		B3GNT4	cg23445859	0.890098	0.0590673
				ATXN3	0.614731	1.80654		B3GNT6	cg16798348	0.9219	0.620916
				ATXN7	0.405	3.69176		B3GNT7	cg12162377	0.793474	0.155412
				ATXN7L1	0.342654	1.9939		B3GNT9	cg06279276	0.890617	0.238284
				ATXN7L2	0.376247	0.94285		B3GNTL1	cg01808947	0.98701	0.836801
				ATXN7L3	0.836379	4.62403		B4GALNT1	cg21361094	0.831439	0.0690078
				ATXN7L3B	0.638546	4.78156		B4GALNT2	cg25446098	0.906589	0.494888
				AUH	0.275002	2.00952		B4GALNT3	cg05483487	0.988192	0.617784
				AUP1	0.57479	5.37049		B4GALNT4	cg19560370	0.976403	0.797044
				AURKAIP1	0.618748	4.96644		B4GALT1	cg13443165	0.734039	0.663369
				AUTS2	0.726123	1.56438		B4GALT4	cg25372693	0.811655	0.327786
				AVEN	0.682954	1.39489		B4GALT6	cg11986743	0.888177	0.517739
				AVIL	0.819258	1.47097		B4GALT7	cg00075920	0.76994	0.195328
				AVL9	0.2384	3.05129		B9D1	cg02998992	0.744097	0.114324
				AXIN1	0.775141	3.83595		BAALC	cg11318251	0.899034	0.3336
				AXIN2	0.815231	1.49238		BACE2	cg21268422	0.970452	0.916917
				AZI1	0.660378	1.11705		BACH2	cg03508908	0.860123	0.035635
				AZI2	0.809243	3.34688		BAD	cg26968245	0.734482	0.0690039
				AZIN1	0.371337	4.54241		BAG2	cg27164797	0.920869	0.264089
				AZU1	0.847923	0.597888		BAG3	cg10673740	0.851705	0.200503
				B2M	0.536756	12.9388		BAGE	cg18652248	0.875831	0.901432
				B3GALNT2	0.915066	0.992541		BAGE4	cg08476390	0.888057	0.678312
				B3GALT4	0.752897	2.9619		BAHCC1	cg18050634	0.92801	0.79188
				B3GALT6	0.797304	2.0664		BAHD1	cg04170294	0.809446	0.0499335
				B3GALTL	0.683436	0.334991		BAI1	cg25614253	0.996774	0.420663
				B3GAT1	0.931853	0.32936		BAI2	cg20975182	0.858668	0.787397
				B3GAT3	0.567038	3.79762		BAI3	cg09429522	0.939618	0.0337479
				B3GNT1	0.642556	0.892381		BAIAP2	cg11620135	0.990034	0.878519
				B3GNT2	0.657813	3.14709		BAIAP2L1	cg06915202	0.973626	0.481083
				B3GNT5	0.823787	1.84797		BAIAP2L2	cg10531073	0.828345	0.864546
				B3GNT8	0.701952	3.41549		BAIAP3	cg06161600	0.896795	0.462562
				B3GNT9	0.675453	0.481313		BANF2	cg24859648	0.90726	0.382744
				B3GNTL1	0.800203	2.3182		BANK1	cg00332153	0.969644	0.1418
				B4GALT1	0.835128	5.00745		BANP	cg18676679	0.995361	0.136188
				B4GALT3	0.689037	3.85034		BAP1	cg22753768	0.842987	0.210508
				B4GALT4	0.761049	2.31442		BARD1	cg04004882	0.87354	0.0593704
				B4GALT5	0.724644	4.61803		BARHL1	cg14375461	0.829279	0.27701
				B4GALT7	0.732841	2.65148		BARHL2	cg15979173	0.861566	0.283819
				B9D2	0.663768	2.73336		BARX1	cg14127859	0.812038	0.171977
				BABAM1	0.800068	5.13191		BARX2	cg01435574	0.854776	0.0685587
				BACE1	0.65031	0.925668		BASE	cg11274778	0.834949	0.839261
				BACE1-AS	0.184802	0.86952		BASP1	cg21979559	0.928385	0.613631
				BACE2	0.855626	0.569431		BAT1	cg08160477	0.97983	0.845492
				BACH1	0.588386	5.36798		BAT2	cg10407266	0.98026	0.132316
				BACH2	0.78593	2.56925		BAT2L1	cg09228599	0.911465	0.680896
				BAD	0.429162	3.35274		BAT2L2	cg10143731	0.763657	0.635225
				BAG1	0.74988	5.79502		BAT3	cg10628782	0.815267	0.0403194
				BAG2	0.676634	0.714344		BAT4	cg06670599	0.843027	0.696609
				BAG3	0.807264	2.14447		BATF3	cg08138435	0.824017	0.0586932
				BAG4	0.642474	2.05992		BAX	cg27565645	0.814575	0.695999
				BAG5	0.656781	3.2058		BAZ1A	cg05294307	0.909416	0.875595
				BAG6	0.785033	5.91211		BAZ2B	cg04506342	0.952222	0.51993
				BAHD1	0.648931	3.00062		BBS1	cg10130811	0.788345	0.479633
				BAIAP2	0.804374	1.29378		BBS10	cg01435230	0.732318	0.12933
				BAIAP2-AS1	0.898219	2.23708		BBS12	cg10495464	0.750187	0.165576
				BAIAP3	0.922108	2.02375		BBS2	cg03885664	0.891906	0.298263
				BAK1	0.611777	3.45161		BBS4	cg25924688	0.829341	0.437749
				BANF1	0.642947	4.65262		BBS7	cg23574427	0.930929	0.568774
				BANK1	0.798957	3.76905		BBS9	cg20200629	0.978297	0.8753
				BANP	0.720914	3.31818		BBX	cg13475915	0.897707	0.602168
				BAP1	0.846493	4.17744		BCAM	cg22895231	0.93454	0.251964
				BASP1	0.808909	6.85268		BCAN	cg25773262	0.963522	0.469348
				BATF	0.67142	3.87431		BCAR1	cg02209667	0.969997	0.863876
				BATF2	0.779374	1.28731		BCAR3	cg08237401	0.843129	0.323237
				BATF3	0.437402	0.682263		BCAR4	cg10248617	0.945819	0.812922
				BAX	0.686739	5.45236		BCAS1	cg23682609	0.745655	0.608464
				BAZ1A	0.789064	4.55404		BCAS3	cg22375853	0.776738	0.81076
				BAZ1B	0.415721	3.85001		BCAS4	cg23571474	0.992814	0.0767262
				BAZ2A	0.335093	4.87022		BCAT1	cg08980987	0.832428	0.899403
				BAZ2B	0.550947	3.33187		BCDIN3D	cg03379649	0.929198	0.805324
				BBC3	0.686308	3.15043		BCHE	cg09406615	0.769249	0.456118
				BBIP1	0.615876	2.52774		BCKDK	cg01954057	0.962733	0.851607
				BBS1	0.690783	1.47143		BCL11A	cg10610477	0.977094	0.717074
				BBS10	0.487095	1.81822		BCL11B	cg14841828	0.965404	0.0755539
				BBS2	0.729905	3.25792		BCL2	cg12953669	0.885581	0.26158
				BBS4	0.382128	1.43326		BCL2L10	cg09586459	0.919839	0.137491
				BBS7	0.3319	0.767185		BCL2L11	cg13092766	0.864817	0.152084
				BBS9	0.471893	1.04399		BCL2L12	cg22148138	0.762586	0.169743
				BBX	0.406766	2.92132		BCL2L14	cg20141578	0.972099	0.403786
				BCAP29	0.755206	1.47426		BCL3	cg16094954	0.760839	0.120176
				BCAP31	0.752495	6.31289		BCL6	cg19942813	0.798709	0.0274808
				BCAS2	0.80524	3.86798		BCL6B	cg10137837	0.9008	0.395167
				BCAS3	0.497972	2.42952		BCL7A	cg10552903	0.833095	0.70036
				BCAS4	0.81592	2.28685		BCL9	cg24307292	0.742265	0.206847
				BCAT2	0.609131	2.34577		BCL9L	cg01637289	0.751057	0.9442
				BCCIP	0.744711	3.92435		BCLAF1	cg09399377	0.807438	0.0285418
				BCDIN3D	0.610391	0.980709		BCO2	cg24002907	0.815749	0.334325
				BCKDHA	0.835395	4.06375		BCR	cg18336365	0.916683	0.351432
				BCKDHB	0.75064	1.28666		BDH1	cg16775939	0.991677	0.931902
				BCKDK	0.705425	3.84939		BDKRB1	cg23347654	0.850458	0.860795
				BCL10	0.713275	3.20225		BDKRB2	cg18424965	0.913123	0.210631
				BCL11A	0.808993	1.77744		BDNF	cg10635145	0.948259	0.435789
				BCL11B	0.720469	3.62601		BDP1	cg24804705	0.784005	0.0839772
				BCL2	0.617907	3.8914		BEGAIN	cg20033940	0.981869	0.139734
				BCL2A1	0.730931	5.93285		BEND3	cg24955546	0.993351	0.816238
				BCL2L1	0.790082	6.80226		BEND4	cg18144906	0.89145	0.095174
				BCL2L11	0.831039	3.76527		BEND5	cg11666087	0.907468	0.023357
				BCL2L12	0.591194	2.17723		BEND7	cg12390516	0.974009	0.102521
				BCL2L13	0.764716	2.87062		BEST1	cg24944820	0.810324	0.245564
				BCL2L2	0.65711	1.13014		BEST2	cg00378636	0.897869	0.558662
				BCL2L2-PABPN1	0.26905	4.42121		BEST3	cg05493841	0.789763	0.10627
				BCL3	0.672157	4.89758		BET1	cg03232484	0.741646	0.126795
				BCL6	0.84055	6.31529		BEYLA	cg07531663	0.880389	0.40048
				BCL7A	0.881809	1.17987		BFSP1	cg04263118	0.7442	0.0655223
				BCL7B	0.712627	4.26186		BFSP2	cg04231050	0.918709	0.785818
				BCL7C	0.710138	4.04087		BHLHA15	cg14446979	0.907844	0.653869
				BCL9	0.804972	1.34627		BHLHA9	cg25681339	0.864162	0.151623
				BCL9L	0.539738	4.28624		BHLHE22	cg17307479	0.851959	0.0482574
				BCLAF1	0.505171	4.4995		BHLHE23	cg23806621	0.885768	0.181648
				BCOR	0.383423	2.91548		BHLHE40	cg16709836	0.95648	0.719404
				BCORL1	0.663729	1.62839		BHMT	cg18058747	0.830358	0.147606
				BCR	0.825708	3.43228		BHMT2	cg01902605	0.931067	0.762847
				BCS1L	0.569449	2.25814		BICC1	cg12342675	0.951884	0.605515
				BDH1	0.833103	1.08847		BICD1	cg01321189	0.89249	0.184628
				BDH2	0.833983	0.541457		BICD2	cg14655569	0.965177	0.683018
				BDP1	0.333397	2.06176		BID	cg13346441	0.98417	0.903985
				BECN1	0.61579	5.08979		BIK	cg04042468	0.882475	0.483766
				BEND2	0.91007	0.531402		BIN1	cg02887598	0.974991	0.697177
				BEND5	0.714993	0.08723		BIN3	cg09094290	0.979579	0.723063
				BEST1	0.792784	3.26641		BIRC2	cg11114757	0.834917	0.469033
				BET1	0.715294	1.70315		BIRC3	cg26757229	0.951193	0.498653
				BET1L	0.923505	4.67009		BIRC6	cg10583997	0.894475	0.285778
				BEX2	0.874374	2.92708		BIRC7	cg14895298	0.93908	0.619949
				BEX4	0.915803	3.69336		BIVM	cg15186648	0.862065	0.0207208
				BEX5	0.664892	0.367276		BLCAP	cg16648571	0.910988	0.577654
				BFAR	0.762283	3.26904		BLK	cg03860768	0.750233	0.786718
				BHLHE40	0.892002	4.82076		BLM	cg02984193	0.884072	0.0361462
				BICD2	0.755027	4.21646		BLMH	cg24430871	0.853908	0.861628
				BID	0.695384	5.13651		BLOC1S1	cg12926596	0.96752	0.828459
				BIN1	0.789093	4.72818		BLOC1S2	cg24540913	0.764239	0.0900883
				BIN2	0.749558	7.3713		BLOC1S3	cg13950558	0.806388	0.765987
				BIN3	0.665461	3.77187		BLVRA	cg12894711	0.849875	0.430762
				BIRC2	0.676126	4.28562		BMF	cg02313495	0.935025	0.258147
				BIRC3	0.725855	4.58955		BMP1	cg12486533	0.9217	0.263149
				BIRC6	0.207396	3.2052		BMP2	cg06818307	0.793726	0.0736059
				BIVM	0.766166	0.641825		BMP2K	cg22122361	0.912689	0.0443629
				BLCAP	0.773955	4.58427		BMP3	cg07321467	0.902506	0.126363
				BLK	0.855978	2.77674		BMP4	cg08046044	0.971852	0.378813
				BLM	0.803172	0.711436		BMP5	cg06865255	0.832006	0.764911
				BLMH	0.706352	3.21165		BMP6	cg08198851	0.992155	0.544679
				BLNK	0.840295	2.42948		BMP7	cg01775514	0.94118	0.648421
				BLOC1S1	0.612999	6.22609		BMP8A	cg15475427	0.969484	0.804929
				BLOC1S2	0.66691	3.94276		BMP8B	cg07703391	0.973309	0.537776
				BLOC1S3	0.587664	2.98219		BMPER	cg04711063	0.902714	0.856288
				BLOC1S4	0.71969	2.85677		BMPR1A	cg08626436	0.81507	0.639418
				BLOC1S5	0.723208	2.51721		BMPR1B	cg21746997	0.89546	0.0460739
				BLOC1S6	0.491609	3.73192		BMS1	cg05454446	0.809561	0.372347
				BLVRA	0.789965	4.32332		BMS1P1	cg06088084	0.838966	0.102025
				BLVRB	0.790756	6.65888		BMS1P4	cg26771998	0.87382	0.174513
				BLZF1	0.457865	2.0227		BNC1	cg10275315	0.882847	0.434426
				BMF	0.816399	3.0433		BNC2	cg24341129	0.842247	0.342077
				BMI1	0.253363	2.87652		BNIP2	cg08289482	0.869754	0.549588
				BMP2K	0.500987	3.3539		BNIP3	cg02365648	0.940582	0.811867
				BMP6	0.742702	1.48082		BOC	cg07481097	0.949023	0.622319
				BMPR2	0.585223	1.29778		BOD1	cg06547513	0.893262	0.223481
				BMS1	0.6939	2.20476		BOK	cg22999099	0.990319	0.893119
				BMS1P4	0.314926	0.263482		BOLA1	cg24364827	0.869286	0.250635
				BMX	0.775716	0.456236		BOLA2	cg00406621	0.803602	0.127174
				BNIP1	0.419382	1.53514		BOLA3	cg02051239	0.725255	0.229075
				BNIP2	0.575701	4.96594		BOLL	cg07495363	0.989785	0.0702877
				BNIP3	0.686608	1.63564		BOP1	cg02908282	0.964131	0.835875
				BNIP3L	0.446621	5.44552		BPGM	cg01639775	0.974746	0.113745
				BOD1	0.567314	2.28447		BPI	cg07053727	0.916771	0.790704
				BOD1L1	0.569788	4.46434		BPIL1	cg08925606	0.989935	0.553466
				BOLA1	0.556821	2.50918		BRCA1	cg14947218	0.968869	0.683208
				BOLA2	0.609751	2.70549		BRCA2	cg25753010	0.883894	0.0715209
				BOLA2B	0.612024	2.68849		BRD1	cg19252607	0.972417	0.950061
				BOLA3	0.496772	2.53182		BRD2	cg02448295	0.912061	0.229576
				BOP1	0.624884	2.62287		BRD8	cg27119451	0.745375	0.0496521
				BORA	0.833904	1.18687		BRD9	cg22876446	0.982299	0.809997
				BPGM	0.750528	4.1392		BRDT	cg01081438	0.925807	0.209135
				BPHL	0.392007	0.54306		BRE	cg26251429	0.854746	0.0734428
				BPI	0.863442	1.78248		BRF1	cg03021344	0.983283	0.777042
				BPNT1	0.552024	2.07329		BRF2	cg19904653	0.898123	0.232034
				BPTF	0.279761	3.46216		BRI3BP	cg02662180	0.976922	0.912926
				BRAF	0.238592	1.32666		BRMS1	cg16810310	0.989517	0.566659
				BRAP	0.526098	2.75902		BRMS1L	cg09270514	0.784934	0.799353
				BRAT1	0.616708	3.54687		BRPF3	cg01499736	0.820565	0.119064
				BRCA1	0.702751	0.458316		BRSK1	cg19642230	0.751711	0.0635026
				BRCC3	0.777712	2.43457		BRSK2	cg25271479	0.990304	0.19735
				BRD1	0.369055	3.48452		BRUNOL4	cg16705205	0.976875	0.176556
				BRD2	0.719958	6.19491		BRUNOL5	cg25254739	0.926715	0.420424
				BRD3	0.678829	3.00285		BRUNOL6	cg21801378	0.894734	0.0967939
				BRD4	0.712547	4.57805		BSDC1	cg15482893	0.792725	0.223609
				BRD7	0.805523	2.77689		BSG	cg13578393	0.983895	0.130409
				BRD8	0.703227	3.77643		BSN	cg05126514	0.977257	0.42278
				BRD9	0.704461	3.26223		BSND	cg05399330	0.771633	0.683706
				BRE	0.682725	3.88734		BST1	cg19350469	0.909052	0.353011
				BRF1	0.465532	2.58882		BST2	cg01329005	0.861158	0.10127
				BRF2	0.620245	2.06965		BSX	cg07021181	0.877119	0.662221
				BRI3	0.730192	6.6737		BTAF1	cg03778899	0.82379	0.812743
				BRI3BP	0.347865	1.92562		BTBD1	cg01695279	0.757548	0.456823
				BRICD5	0.696267	1.43563		BTBD11	cg15048554	0.970572	0.150888
				BRIX1	0.787326	3.35047		BTBD12	cg02950621	0.911214	0.98192
				BRK1	0.781258	6.3172		BTBD16	cg18018603	0.861364	0.226796
				BRMS1	0.667783	4.59253		BTBD17	cg04982308	0.844949	0.169924
				BRMS1L	0.448423	0.00103124		BTBD19	cg12275060	0.896285	0.389458
				BROX	0.426613	3.5812		BTBD2	cg10677351	0.824916	0.87244
				BRPF1	0.562759	3.02769		BTBD3	cg00592643	0.953911	0.779052
				BRPF3	0.558768	2.82707		BTBD6	cg24902557	0.885013	0.140209
				BRWD1	0.422216	2.84478		BTBD7	cg22516105	0.789406	0.404977
				BRWD3	0.557163	2.61022		BTBD9	cg00364457	0.726802	0.491118
				BSCL2	0.414663	1.46942		BTC	cg09053907	0.880829	0.116216
				BSDC1	0.847675	4.36188		BTF3	cg09537216	0.723799	0.744618
				BSG	0.80039	7.16559		BTG2	cg23371584	0.977866	0.158682
				BST1	0.871449	5.06941		BTG3	cg10696191	0.854231	0.340961
				BST2	0.726665	5.79831		BTN1A1	cg07011110	0.746303	0.765083
				BTAF1	0.230894	3.27299		BTN2A3	cg23411274	0.875106	0.826941
				BTBD1	0.662868	3.71768		BTN3A2	cg17009574	0.987458	0.757288
				BTBD10	0.588601	3.24427		BTN3A3	cg01269795	0.769924	0.17963
				BTBD11	0.817929	1.62042		BTNL2	cg06871764	0.974002	0.665692
				BTBD2	0.758566	4.32382		BTNL3	cg02720155	0.808974	0.76372
				BTBD6	0.719478	3.4109		BTNL8	cg22561794	0.981936	0.795955
				BTBD7	0.377386	2.18304		BTNL9	cg07774765	0.97845	0.752399
				BTBD9	0.363347	1.53653		BTRC	cg10459111	0.890057	0.409812
				BTD	0.522182	2.26354		BUB1	cg06983551	0.821811	0.131377
				BTF3	0.691046	8.1063		BUB1B	cg14923124	0.786355	0.86553
				BTF3L4	0.747955	2.38362		BUB3	cg04058169	0.740736	0.697256
				BTG1	0.707237	6.43205		BUD31	cg25782445	0.886463	0.237089
				BTG2	0.793339	6.29112		BVES	cg13725782	0.862619	0.0535129
				BTG3	0.733388	1.20962		BZW1	cg10637955	0.77338	0.346833
				BTK	0.822676	4.83134		C10orf107	cg24239148	0.833768	0.152962
				BTLA	0.726161	2.66651		C10orf11	cg25414165	0.962542	0.745582
				BTN2A1	0.620991	4.86547		C10orf110	cg12421087	0.917141	0.592555
				BTN2A2	0.674109	2.55037		C10orf111	cg04004904	0.84763	0.356731
				BTN3A1	0.595141	5.98417		C10orf114	cg24324815	0.786703	0.041498
				BTN3A2	0.965236	5.81769		C10orf116	cg14753599	0.847657	0.349664
				BTN3A3	0.72453	4.89196		C10orf120	cg15840151	0.794079	0.610783
				BTNL3	0.922789	-0.250182		C10orf122	cg05919621	0.96922	0.753593
				BTNL8	0.730083	3.34291		C10orf125	cg21345949	0.842797	0.486512
				BTRC	0.577974	1.5027		C10orf128	cg10861731	0.806577	0.644781
				BUB3	0.581287	4.91493		C10orf131	cg13496098	0.738596	0.0447099
				BUD13	0.61908	3.07425		C10orf137	cg19049077	0.924041	0.272727
				BUD31	0.404497	4.85896		C10orf140	cg20125920	0.737087	0.733895
				BYSL	0.71133	1.29962		C10orf18	cg05873857	0.908399	0.120231
				BZRAP1	0.804544	1.62055		C10orf28	cg12715136	0.983892	0.874738
				BZRAP1-AS1	0.781592	3.72797		C10orf32	cg08757448	0.930922	0.849378
				BZW1	0.725479	5.10817		C10orf35	cg06321808	0.938907	0.747254
				BZW2	0.753135	3.41405		C10orf4	cg00057569	0.933834	0.100401
				C10orf105	0.820333	2.1419		C10orf40	cg10306703	0.849225	0.69309
				C10orf11	0.740488	1.4901		C10orf41	cg24677093	0.976394	0.937277
				C10orf118	0.35839	2.5256		C10orf46	cg00231519	0.994651	0.826911
				C10orf12	0.261771	0.547039		C10orf47	cg08584759	0.956587	0.870993
				C10orf128	0.912996	3.27914		C10orf50	cg11746498	0.931819	0.843869
				C10orf137	0.420982	2.28738		C10orf53	cg05834477	0.925739	0.405194
				C10orf2	0.61334	1.67381		C10orf54	cg23282441	0.830853	0.324573
				C10orf32	0.788405	2.49226		C10orf55	cg09480417	0.982807	0.738266
				C10orf35	0.59891	0.57997		C10orf57	cg03909471	0.923001	0.705756
				C10orf54	0.817916	7.17142		C10orf58	cg18861767	0.950617	0.412925
				C10orf76	0.669909	2.66178		C10orf67	cg23956260	0.860438	0.277205
				C10orf88	0.515611	1.22343		C10orf68	cg04843821	0.959825	0.772326
				C11orf1	0.757484	2.10508		C10orf71	cg08732300	0.784253	0.961038
				C11orf21	0.846907	4.99153		C10orf72	cg06365057	0.840256	0.0373039
				C11orf24	0.720183	2.52847		C10orf79	cg15749148	0.813973	0.0916288
				C11orf30	0.369234	2.19909		C10orf81	cg07941628	0.997068	0.735188
				C11orf31	0.745071	4.26659		C10orf82	cg20628994	0.966354	0.19751
				C11orf48	0.281639	3.83993		C10orf88	cg05702052	0.842137	0.739806
				C11orf49	0.648988	1.89576		C10orf90	cg05038582	0.840653	0.681487
				C11orf54	0.740838	2.78778		C10orf93	cg06579154	0.951812	0.193245
				C11orf57	0.63784	2.74397		C10orf96	cg26077897	0.941052	0.815715
				C11orf58	0.725593	4.36859		C11orf17	cg09997546	0.85702	0.582876
				C11orf68	0.605264	4.53834		C11orf2	cg13626866	0.810847	0.860762
				C11orf71	0.460597	1.55343		C11orf20	cg25168700	0.954693	0.233589
				C11orf73	0.639012	2.88486		C11orf21	cg10782575	0.892308	0.111909
				C11orf74	0.469628	0.308039		C11orf36	cg17957235	0.767138	0.917011
				C11orf80	0.634164	0.718348		C11orf41	cg12490907	0.887739	0.555187
				C11orf82	0.742196	0.185434		C11orf45	cg20128672	0.871901	0.478566
				C11orf83	0.58771	1.11001		C11orf46	cg06241208	0.834754	0.286384
				C11orf84	0.618195	1.35121		C11orf48	cg02375832	0.881699	0.717903
				C12orf10	0.65621	3.91936		C11orf49	cg07104919	0.897911	0.454013
				C12orf23	0.835973	2.50922		C11orf53	cg27649396	0.974187	0.534351
				C12orf29	0.595972	1.6914		C11orf54	cg25756398	0.881036	0.0568151
				C12orf4	0.784515	1.47504		C11orf58	cg05405872	0.886163	0.613034
				C12orf43	0.74883	2.10713		C11orf60	cg20962746	0.777231	0.101401
				C12orf44	0.529312	3.36936		C11orf63	cg27398637	0.907538	0.760201
				C12orf45	0.48036	2.72392		C11orf64	cg17588350	0.935322	0.938053
				C12orf49	0.481242	2.92937		C11orf67	cg22741595	0.985262	0.301764
				C12orf5	0.793719	0.866438		C11orf70	cg16463558	0.893506	0.455787
				C12orf52	0.728078	2.16779		C11orf73	cg23158877	0.773886	0.288266
				C12orf57	0.764289	6.09299		C11orf75	cg06549238	0.959414	0.932264
				C12orf65	0.723112	2.99538		C11orf80	cg01759756	0.896782	0.784701
				C12orf66	0.372941	0.55397		C11orf86	cg26476755	0.923384	0.698289
				C12orf73	0.299613	0.238469		C11orf87	cg00343414	0.881574	0.842368
				C12orf75	0.893813	3.31175		C11orf88	cg18342462	0.838147	0.137189
				C12orf76	0.570617	2.0293		C11orf9	cg02111951	0.881199	0.326709
				C14orf1	0.589682	2.94379		C11orf90	cg17347335	0.892365	0.714536
				C14orf119	0.569752	3.45358		C11orf91	cg19252931	0.907116	0.411227
				C14orf142	0.520477	2.20062		C11orf92	cg20465794	0.822939	0.0464024
				C14orf159	0.763604	4.58343		C11orf93	cg10267925	0.823211	0.14174
				C14orf166	0.807189	5.58282		C11orf94	cg25518365	0.894781	0.804911
				C14orf169	0.642426	2.20931		C11orf95	cg27475923	0.735651	0.923974
				C14orf2	0.407661	5.60925		C12orf23	cg10082647	0.930091	0.812612
				C14orf28	0.609169	0.58189		C12orf29	cg08743634	0.826372	0.583721
				C14orf64	0.734708	0.699926		C12orf34	cg14476397	0.867702	0.299623
				C14orf80	0.776591	1.58717		C12orf35	cg21032741	0.937767	0.129756
				C14orf93	0.585043	2.20304		C12orf39	cg02393721	0.765302	0.567021
				C15orf37	0.811098	1.49828		C12orf42	cg13702005	0.943624	0.0369272
				C15orf38	0.968238	0.93311		C12orf43	cg21590238	0.861331	0.755471
				C15orf38-AP3S2	0.652274	-0.437608		C12orf44	cg26479305	0.983987	0.828741
				C15orf39	0.758442	5.42462		C12orf45	cg22851485	0.78625	0.320173
				C15orf40	0.778427	2.662		C12orf48	cg10705503	0.805815	0.0712933
				C15orf41	0.349292	-0.00818758		C12orf49	cg00673202	0.856649	0.331887
				C15orf57	0.822012	3.20485		C12orf50	cg20026737	0.788807	0.218408
				C15orf61	0.521892	0.713665		C12orf51	cg18213653	0.736367	0.682202
				C15orf62	0.653796	0.18639		C12orf52	cg22376712	0.885883	0.0542619
				C16orf13	0.344803	3.66534		C12orf53	cg16280700	0.930391	0.245796
				C16orf52	0.460969	0.964852		C12orf54	cg26543311	0.910763	0.886595
				C16orf54	0.781477	6.32578		C12orf56	cg14643892	0.922728	0.257733
				C16orf55	0.428367	0.433161		C12orf59	cg16719299	0.810431	0.79966
				C16orf58	0.740517	3.66681		C12orf68	cg20954987	0.814028	0.202967
				C16orf62	0.792894	2.92074		C12orf69	cg14470729	0.892401	0.788397
				C16orf70	0.610943	2.79151		C12orf72	cg08647727	0.817485	0.194899
				C16orf72	0.653279	4.44278		C12orf75	cg27220934	0.842105	0.101453
				C16orf74	0.797699	1.79471		C12orf76	cg10240950	0.888065	0.813724
				C16orf80	0.607831	3.28161		C12orf77	cg05666055	0.758939	0.203764
				C16orf86	0.598827	0.5567		C13orf1	cg07979579	0.76508	0.824719
				C16orf87	0.678618	1.3598		C13orf15	cg24286613	0.847304	0.655109
				C16orf91	0.457726	2.2048		C13orf16	cg24694947	0.982813	0.90192
				C17orf100	0.667302	0.474943		C13orf18	cg11727592	0.800186	0.611295
				C17orf103	0.652931	3.9598		C13orf23	cg09179485	0.810714	0.208906
				C17orf49	0.73068	5.35335		C13orf26	cg02247178	0.929562	0.744315
				C17orf59	0.672149	3.25326		C13orf27	cg19210306	0.958755	0.0820912
				C17orf62	0.860654	6.29562		C13orf28	cg15663948	0.986409	0.50615
				C17orf70	0.631638	2.61573		C13orf29	cg05348852	0.962121	0.686767
				C17orf72	0.619785	0.0147912		C13orf31	cg07898303	0.790542	0.078406
				C17orf75	0.550513	0.75676		C13orf33	cg11126134	0.908555	0.245311
				C17orf76-AS1	0.814697	7.18987		C13orf35	cg11877467	0.9906	0.702885
				C17orf80	0.736393	2.04042		C13orf36	cg25072733	0.898476	0.415944
				C17orf85	0.573461	2.60333		C13orf38	cg11678027	0.99255	0.0704473
				C17orf89	0.685773	3.03924		C13orf39	cg19359983	0.893218	0.804023
				C18orf21	0.454742	3.3338		C14orf102	cg09849871	0.974253	0.662256
				C18orf25	0.583878	3.05958		C14orf104	cg16755598	0.793747	0.0323941
				C18orf32	0.481379	3.94952		C14orf105	cg19903229	0.818085	0.338578
				C18orf8	0.694152	3.82671		C14orf106	cg18174881	0.934632	0.742986
				C19orf10	0.606979	4.36294		C14orf109	cg12818103	0.756079	0.264114
				C19orf12	0.777666	2.06687		C14orf118	cg26082202	0.832409	0.268804
				C19orf24	0.685595	3.99617		C14orf119	cg08253809	0.992098	0.448055
				C19orf25	0.648234	2.93791		C14orf126	cg16706502	0.728033	0.352765
				C19orf33	0.796439			C14orf132	cg21864016	0.934183	0.615045
				C19orf35	0.704058	2.69928		C14orf138	cg14029663	0.869639	0.123252
				C19orf38	0.87966	5.46398		C14orf139	cg10006614	0.890757	0.499801
				C19orf40	0.653776	0.529522		C14orf143	cg23234860	0.97385	0.839553
				C19orf43	0.773935	6.39598		C14orf145	cg00712289	0.975035	0.845091
				C19orf47	0.642029	1.78562		C14orf148	cg13620691	0.967019	0.871786
				C19orf48	0.694916	2.57213		C14orf149	cg01543583	0.937854	0.345
				C19orf52	0.773949	2.2699		C14orf162	cg07139509	0.951617	0.0785649
				C19orf53	0.787404	5.19052		C14orf165	cg04723390	0.947259	0.819197
				C19orf54	0.540923	1.48431		C14orf166B	cg26326621	0.781948	0.813101
				C19orf55	0.641253	1.47119		C14orf167	cg03558326	0.847181	0.102643
				C19orf59	0.789296	3.69843		C14orf180	cg10970484	0.859322	0.587846
				C19orf60	0.830454	3.5494		C14orf184	cg01548743	0.794469	0.781927
				C19orf66	0.506844	4.34326		C14orf2	cg11965365	0.814823	0.182552
				C19orf70	0.63572	3.54434		C14orf23	cg05374809	0.936239	0.216791
				C19orf71	0.508719	1.69672		C14orf38	cg25066134	0.765521	0.726022
				C19orf77	0.715201	2.46251		C14orf4	cg23549534	0.954466	0.902598
				C1D	0.605402	2.98954		C14orf43	cg10919522	0.773365	0.256384
				C1GALT1	0.633902	2.78324		C14orf45	cg07512790	0.766191	0.67933
				C1GALT1C1	0.643019	3.16845		C14orf48	cg08097631	0.803305	0.625815
				C1QA	0.883334	1.66297		C14orf50	cg19780635	0.986921	0.85483
				C1QB	0.8472	0.0846704		C14orf68	cg11058576	0.822773	0.930585
				C1QBP	0.802841	2.28388		C14orf70	cg05374367	0.932829	0.405369
				C1QTNF6	0.731242	4.03967		C14orf73	cg05763097	0.926285	0.654143
				C1RL	0.857769	2.51955		C14orf79	cg15895213	0.889954	0.293756
				C1RL-AS1	0.695075	1.09331		C14orf80	cg02395812	0.739837	0.294205
				C1orf109	0.667279	6.15634		C14orf93	cg14386691	0.846858	0.188182
				C1orf115	0.868005	3.81197		C15orf2	cg26803002	0.752831	0.960045
				C1orf122	0.8162	0.761075		C15orf21	cg07558734	0.872139	0.871326
				C1orf123	0.440839	0.419746		C15orf23	cg19947611	0.832892	0.457181
				C1orf131	0.634264	1.48532		C15orf26	cg09236163	0.965046	0.241765
				C1orf159	0.432956	1.86044		C15orf27	cg12226028	0.94524	0.45467
				C1orf162	0.746381	0.465856		C15orf29	cg09068447	0.856472	0.098343
				C1orf174	0.828092	1.77917		C15orf33	cg11163362	0.937133	0.768241
				C1orf198	0.862869	2.49731		C15orf37	cg11970192	0.922383	0.154854
				C1orf21	0.843772	5.47709		C15orf38	cg01087294	0.864467	0.0450176
				C1orf216	0.71094	2.49446		C15orf40	cg24717799	0.785983	0.193694
				C1orf228	0.627329	1.97209		C15orf41	cg26942580	0.978585	0.797821
				C1orf233	0.81854	0.602667		C15orf42	cg09403165	0.821887	0.0639066
				C1orf27	0.729564	0.419642		C15orf44	cg24513276	0.98145	0.840392
				C1orf35	0.456284	5.97952		C15orf48	cg11429271	0.853035	0.326103
				C1orf43	0.809637	3.5617		C15orf51	cg17300451	0.988371	0.823576
				C1orf50	0.449253	3.88737		C15orf53	cg01338139	0.761455	0.402117
				C1orf52	0.555086	1.35924		C15orf59	cg16900255	0.823978	0.498581
				C1orf54	0.333468	0.248038		C15orf61	cg13363237	0.917252	0.0724067
				C1orf56	0.377845	4.63799		C16orf11	cg24160381	0.839653	0.519888
				C1orf63	0.693432	0.865502		C16orf13	cg16757281	0.87254	0.0355753
				C1orf85	0.828899	4.10507		C16orf35	cg02855078	0.796377	0.101882
				C1orf86	0.864129	0.450232		C16orf38	cg08318600	0.970152	0.801769
				C2	0.855646	0.00258626		C16orf45	cg10064060	0.942238	0.403247
				C20orf112	0.812014	3.23981		C16orf46	cg08591886	0.865519	0.0387346
				C20orf194	0.624055	0.679066		C16orf5	cg09549813	0.726577	0.245574
				C20orf196	0.669457	1.78859		C16orf52	cg10052190	0.971498	0.167019
				C20orf24	0.664257	5.9307		C16orf53	cg08218971	0.796767	0.21535
				C20orf27	0.749826	4.14922		C16orf55	cg07007621	0.84206	0.0705954
				C20orf96	0.434286	0.169703		C16orf61	cg16651780	0.875348	0.0928469
				C21orf119	0.734066	0.330261		C16orf62	cg06945667	0.841729	0.0307936
				C21orf15	0.897853	-0.531213		C16orf67	cg06036941	0.887786	0.0762626
				C21orf2	0.711483	2.63521		C16orf68	cg01303183	0.962423	0.783244
				C21orf33	0.660054	4.73797		C16orf7	cg00261912	0.886026	0.782514
				C21orf59	0.715986	3.27338		C16orf70	cg04358214	0.908392	0.656097
				C21orf67	0.744757	1.20708		C16orf71	cg06118351	0.971656	0.720855
				C21orf91	0.534564	3.04769		C16orf73	cg14074117	0.922775	0.712489
				C22orf23	0.569114	0.499157		C16orf74	cg07128503	0.992184	0.613201
				C22orf28	0.652445	4.16291		C16orf75	cg27226511	0.947709	0.0622146
				C22orf29	0.802463	1.44071		C16orf78	cg24642468	0.842116	0.490144
				C22orf34	0.917349	0.282374		C16orf80	cg25771195	0.81729	0.489434
				C22orf39	0.624268	3.24235		C16orf81	cg08335008	0.864212	0.909093
				C22orf46	0.693133	1.50445		C16orf82	cg02926298	0.788505	0.78888
				C2CD2	0.711375	-0.01032		C16orf86	cg03980541	0.87442	0.0305256
				C2CD2L	0.838384	3.07752		C16orf89	cg06487937	0.91785	0.655453
				C2CD3	0.209315	1.67807		C16orf91	cg03575292	0.97612	0.787932
				C2CD5	0.648134	3.50598		C16orf92	cg04019954	0.832575	0.743531
				C2orf42	0.714245	2.18044		C17orf100	cg25936839	0.772452	0.185459
				C2orf43	0.797968	1.48392		C17orf101	cg09944012	0.889718	0.973805
				C2orf44	0.645968	1.42672		C17orf102	cg19024969	0.880689	0.0473418
				C2orf47	0.641036	1.84281		C17orf103	cg14158712	0.828301	0.0220463
				C2orf49	0.358482	2.6842		C17orf104	cg12892303	0.954383	0.104639
				C2orf68	0.547295	3.54522		C17orf108	cg11270042	0.762245	0.0471245
				C2orf69	0.690701	1.81456		C17orf28	cg22806444	0.954585	0.0535811
				C2orf74	0.935368	2.63426		C17orf42	cg01248855	0.986855	0.684041
				C2orf76	0.361953	0.897028		C17orf46	cg13001868	0.801579	0.0204758
				C2orf88	0.863717	3.07742		C17orf48	cg12478185	0.753201	0.198988
				C3AR1	0.941916	3.73836		C17orf49	cg10959726	0.780485	0.0844094
				C3orf14	0.755427	0.278818		C17orf51	cg22648282	0.829311	0.422726
				C3orf17	0.640514	3.10082		C17orf53	cg08875884	0.782129	0.480084
				C3orf18	0.745069	1.30421		C17orf54	cg02341645	0.954321	0.710217
				C3orf37	0.846051	4.15765		C17orf55	cg24870966	0.949563	0.608152
				C3orf38	0.659236	2.78406		C17orf57	cg08085267	0.976454	0.12251
				C3orf58	0.726188	2.62348		C17orf58	cg16701652	0.927191	0.746816
				C3orf62	0.741867	2.93088		C17orf62	cg27381584	0.823302	0.159991
				C4BPA	0.966674	-0.0927149		C17orf63	cg18170879	0.944339	0.0750068
				C4orf27	0.747162	2.71544		C17orf64	cg12131208	0.792886	0.805758
				C4orf29	0.330327	1.09786		C17orf73	cg01278654	0.766439	0.670906
				C4orf3	0.659976	5.4077		C17orf74	cg25172968	0.967479	0.499968
				C4orf32	0.685513	1.696		C17orf76	cg11624993	0.94337	0.694417
				C4orf33	0.852925	2.08723		C17orf79	cg21937460	0.812841	0.572334
				C4orf46	0.557445	0.731103		C17orf80	cg26662261	0.76884	0.0231659
				C4orf48	0.355176	1.56015		C17orf81	cg11212609	0.987284	0.114895
				C5AR1	0.788465	7.24417		C17orf82	cg15885672	0.744477	0.157751
				C5AR2	0.699204	4.54517		C17orf88	cg03786808	0.818125	0.760783
				C5orf15	0.777955	3.80492		C17orf90	cg23715667	0.896879	0.327442
				C5orf22	0.735137	2.19188		C17orf91	cg00956971	0.925272	0.28536
				C5orf24	0.692928	2.45882		C17orf93	cg12374721	0.872951	0.15208
				C5orf28	0.637519	1.21722		C17orf96	cg00743717	0.796069	0.329798
				C5orf30	0.706227	0.794779		C17orf97	cg20197989	0.969885	0.0440215
				C5orf45	0.738538	1.80442		C17orf98	cg19817652	0.969271	0.774346
				C5orf51	0.579001	2.54328		C17orf99	cg16377738	0.911377	0.781235
				C5orf56	0.580645	3.56214		C18orf1	cg15258649	0.896538	0.93881
				C5orf63	0.377511	0.0455614		C18orf16	cg12445775	0.863363	0.534085
				C6orf1	0.585814	3.82918		C18orf2	cg17192954	0.905375	0.648349
				C6orf106	0.855623	4.65905		C18orf22	cg04727522	0.906958	0.612512
				C6orf120	0.495462	3.00429		C18orf26	cg14535531	0.907872	0.513233
				C6orf136	0.40797	2.58939		C18orf32	cg15927357	0.908168	0.115952
				C6orf203	0.482436	2.60505		C18orf34	cg20820063	0.862438	0.0562196
				C6orf211	0.758491	3.23569		C18orf45	cg17249268	0.764451	0.849345
				C6orf226	0.539108	2.26784		C18orf62	cg23936477	0.971397	0.608324
				C6orf25	0.901317	3.67548		C19orf10	cg09359933	0.89845	0.185202
				C6orf47	0.696522	3.6756		C19orf12	cg10633686	0.837513	0.253294
				C6orf48	0.872138	6.33157		C19orf20	cg21450784	0.913381	0.930199
				C6orf57	0.470004	1.94617		C19orf21	cg04245402	0.941925	0.909283
				C6orf62	0.643743	6.45971		C19orf22	cg06707236	0.918867	0.834025
				C6orf70	0.479534	2.36368		C19orf23	cg14558880	0.793239	0.896882
				C6orf89	0.586337	3.98226		C19orf24	cg06653052	0.80391	0.161763
				C7orf25	0.685063	2.27348		C19orf25	cg18717146	0.781126	0.220534
				C7orf26	0.712747	3.65708		C19orf26	cg21479903	0.822062	0.336257
				C7orf31	0.801772	0.863329		C19orf28	cg09444586	0.774086	0.842153
				C7orf41	0.82911	3.34774		C19orf30	cg15610202	0.96582	0.831441
				C7orf43	0.694568	4.49207		C19orf33	cg07665060	0.898716	0.300799
				C7orf49	0.763741	4.1348		C19orf36	cg24055302	0.917922	0.87904
				C7orf50	0.772974	3.51354		C19orf38	cg20705321	0.787683	0.148858
				C7orf55	0.517723	0.479088		C19orf40	cg00891608	0.987863	0.0841258
				C7orf55-LUC7L2	0.412068	1.98042		C19orf41	cg10374084	0.912211	0.370905
				C7orf60	0.651783	2.25852		C19orf43	cg14714057	0.947679	0.748722
				C7orf73	0.712738	4.26715		C19orf44	cg10226967	0.909739	0.212736
				C8orf33	0.768922	2.7014		C19orf45	cg04764898	0.88604	0.670725
				C8orf58	0.529762	1.31442		C19orf46	cg18059891	0.763187	0.493594
				C8orf59	0.465884	3.60087		C19orf47	cg11432751	0.734891	0.0527766
				C8orf76	0.481915	2.81815		C19orf48	cg11398031	0.772104	0.875695
				C8orf82	0.616908	0.979084		C19orf50	cg07790680	0.795536	0.0645357
				C9orf114	0.711092	2.63535		C19orf51	cg15047026	0.900268	0.390459
				C9orf123	0.713882	2.15621		C19orf54	cg05508168	0.916477	0.210476
				C9orf129	0.392051	1.47894		C19orf56	cg12078933	0.831016	0.27982
				C9orf139	0.884576	1.6261		C19orf57	cg27284398	0.95348	0.376028
				C9orf142	0.764127	4.73627		C19orf6	cg02922913	0.890989	0.959294
				C9orf156	0.544594	3.4346		C19orf60	cg15007983	0.979342	0.200556
				C9orf16	0.750099	5.14934		C19orf61	cg02032872	0.879981	0.820075
				C9orf37	0.473207	2.04259		C19orf62	cg21956434	0.868475	0.321979
				C9orf40	0.440913	1.13178		C19orf63	cg26747301	0.747131	0.148978
				C9orf41	0.437467	1.4251		C19orf76	cg00507154	0.902711	0.701368
				C9orf64	0.596247	1.77514		C19orf77	cg18795569	0.94109	0.654571
				C9orf69	0.748281	3.8314		C1D	cg01848660	0.903478	0.834371
				C9orf72	0.811944	4.35634		C1GALT1	cg12917058	0.993295	0.880613
				C9orf78	0.787648	6.93538		C1orf100	cg09033006	0.94287	0.463105
				C9orf85	0.725581	1.6441		C1orf101	cg27543700	0.985401	0.0360852
				C9orf89	0.773272	4.09974		C1orf103	cg15139482	0.883065	0.086587
				C9orf91	0.809117	2.33553		C1orf105	cg26659797	0.934634	0.785257
				CA1	0.792634	3.87235		C1orf106	cg00909514	0.922571	0.124069
				CA11	0.686544	1.38555		C1orf107	cg23166289	0.924834	0.176961
				CA2	0.959562	3.54186		C1orf109	cg24088508	0.994476	0.21186
				CA4	0.821402	2.58946		C1orf115	cg24003560	0.843827	0.342713
				CA5B	0.860175	2.25139		C1orf116	cg01119135	0.833551	0.796281
				CA5BP1	0.681578	2.08453		C1orf124	cg17355809	0.840564	0.743194
				CAAP1	0.704216	1.90923		C1orf127	cg10316617	0.987791	0.797068
				CAB39	0.497407	5.78793		C1orf129	cg03458344	0.812872	0.496386
				CAB39L	0.542758	0.656653		C1orf130	cg14825858	0.991567	0.633254
				CABIN1	0.661079	3.88378		C1orf14	cg26013028	0.897999	0.897191
				CABLES2	0.636054	1.32795		C1orf150	cg27573991	0.929446	0.519592
				CABP5	0.908063	0.740829		C1orf151	cg01534871	0.796441	0.385763
				CACFD1	0.779864	0.482433		C1orf156	cg15897921	0.833809	0.364135
				CACNA1I	0.872568	0.935454		C1orf158	cg18839416	0.804792	0.634741
				CACNA2D2	0.909048	0.744262		C1orf159	cg14981312	0.967272	0.0496754
				CACNA2D3	0.75639	0.293867		C1orf162	cg01083093	0.852598	0.100931
				CACNA2D4	0.851072	0.460957		C1orf163	cg22284302	0.767524	0.283712
				CACNB1	0.600848	0.622892		C1orf170	cg05505459	0.966841	0.29532
				CACNG6	0.705129	-0.0528657		C1orf172	cg17860800	0.907936	0.654695
				CACTIN	0.780632	2.48704		C1orf173	cg15386773	0.899525	0.10733
				CACUL1	0.69026	3.43033		C1orf174	cg01020987	0.849247	0.287197
				CACYBP	0.783081	2.63559		C1orf175	cg19806310	0.940495	0.731062
				CAD	0.567415	2.36969		C1orf177	cg23924306	0.788455	0.965237
				CADM4	0.837319	0.184812		C1orf183	cg01175767	0.748704	0.122108
				CALCOCO1	0.772599	5.34747		C1orf186	cg23676618	0.856409	0.91331
				CALCOCO2	0.583726	4.84076		C1orf187	cg16020346	0.899011	0.526015
				CALHM2	0.7966	4.24894		C1orf190	cg01431908	0.872371	0.0724522
				CALM1	0.620034	6.48069		C1orf192	cg04486839	0.986834	0.793239
				CALM2	0.842334	7.68866		C1orf194	cg26523099	0.870686	0.526531
				CALM3	0.833829	7.01415		C1orf200	cg18284427	0.875988	0.145823
				CALML4	0.787202	2.54736		C1orf203	cg10891259	0.872927	0.899505
				CALR	0.782863	6.76217		C1orf204	cg08920121	0.827946	0.0530674
				CALU	0.676963	2.18155		C1orf21	cg05135156	0.757321	0.269457
				CAMK1	0.693621	3.61754		C1orf210	cg23800435	0.829131	0.899229
				CAMK1D	0.576107	3.93038		C1orf212	cg14282087	0.943296	0.055149
				CAMK2D	0.75103	2.46372		C1orf220	cg13184734	0.872187	0.0497302
				CAMK2G	0.773639	4.62844		C1orf228	cg24527881	0.940942	0.0958291
				CAMK4	0.589745	2.65886		C1orf229	cg18174258	0.933985	0.0649074
				CAMKK1	0.698825	2.27327		C1orf230	cg20745419	0.749008	0.579378
				CAMKK2	0.879547	4.41558		C1orf25	cg21879320	0.87311	0.126272
				CAMKMT	0.432879	0.728608		C1orf35	cg04078980	0.903197	0.213457
				CAMLG	0.555737	3.45575		C1orf38	cg23206761	0.935386	0.533731
				CAMP	0.882201	3.24427		C1orf51	cg11207983	0.874946	0.0424238
				CAMSAP1	0.448853	1.57063		C1orf52	cg21245975	0.996169	0.125176
				CAMTA1	0.557175	3.42139		C1orf54	cg15120247	0.979567	0.773329
				CAMTA2	0.768556	4.23013		C1orf56	cg02571074	0.963075	0.804413
				CAND1	0.569779	3.55462		C1orf57	cg00069771	0.965664	0.668889
				CANT1	0.719332	4.57047		C1orf59	cg24737783	0.820875	0.201426
				CANX	0.597767	5.82371		C1orf61	cg13491296	0.945237	0.0837234
				CAP1	0.765823	7.86641		C1orf64	cg24525573	0.98662	0.821448
				CAPG	0.801287	5.62432		C1orf65	cg03961283	0.981607	0.395695
				CAPN1	0.727329	5.33857		C1orf66	cg04340510	0.743095	0.891858
				CAPN10	0.698886	2.81015		C1orf68	cg26420391	0.811486	0.858732
				CAPN12	0.813376	0.00965026		C1orf69	cg01200585	0.863029	0.862325
				CAPN2	0.571977	5.68144		C1orf70	cg16306898	0.881578	0.0153659
				CAPN3	0.506913	2.42371		C1orf74	cg12338493	0.953779	0.0998907
				CAPN5	0.756562	0.556723		C1orf77	cg26548293	0.95202	0.769825
				CAPN7	0.44194	2.57307		C1orf83	cg16646600	0.800491	0.753085
				CAPNS1	0.666144	6.9968		C1orf84	cg03753284	0.777722	0.156094
				CAPRIN1	0.560568	4.53739		C1orf86	cg26227225	0.985616	0.492877
				CAPRIN2	0.605883	2.07104		C1orf87	cg17238766	0.839826	0.280523
				CAPS	0.547863	2.3878		C1orf88	cg05390402	0.889027	0.0847793
				CAPZA1	0.765847	6.71249		C1orf89	cg08272073	0.994917	0.828998
				CAPZA2	0.661529	5.76485		C1orf92	cg24638326	0.744128	0.0340703
				CAPZB	0.782222	7.43739		C1orf94	cg00124902	0.978174	0.407461
				CARD11	0.714108	4.52885		C1orf95	cg22157069	0.772679	0.729728
				CARD16	0.690337	6.56984		C1orf96	cg20798574	0.843296	0.184643
				CARD6	0.781777	2.48791		C1orf97	cg05785348	0.937231	0.0885652
				CARD8	0.698982	5.4281		C1QA	cg24677002	0.922438	0.891494
				CARD9	0.782294	2.50869		C1QBP	cg20137147	0.774944	0.283859
				CARHSP1	0.767161	3.41519		C1QC	cg04161137	0.797165	0.930244
				CARKD	0.685571	2.92285		C1QL1	cg04819499	0.924533	0.0953525
				CARM1	0.689598	3.70597		C1QL2	cg10996058	0.933541	0.154505
				CARNS1	0.849176	1.47202		C1QL3	cg27177554	0.951593	0.320533
				CARS	0.714291	4.04493		C1QL4	cg14846292	0.898442	0.752314
				CARS2	0.819911	4.14698		C1QTNF1	cg18527716	0.991764	0.695396
				CASC3	0.817471	5.36191		C1QTNF6	cg20979921	0.864919	0.920973
				CASC4	0.63909	4.29932		C1QTNF7	cg18075755	0.975849	0.475841
				CASD1	0.58145	2.43476		C1QTNF8	cg01006126	0.975731	0.918613
				CASK	0.60107	0.847516		C1QTNF9	cg05820861	0.984987	0.844629
				CASP1	0.787365	6.60777		C1R	cg11751101	0.936708	0.684517
				CASP10	0.649204	2.90272		C1RL	cg01074767	0.812308	0.529182
				CASP2	0.391509	4.14785		C2	cg20371401	0.830124	0.731022
				CASP3	0.784522	3.96431		C20orf103	cg21287017	0.885964	0.660491
				CASP4	0.737959	6.83486		C20orf107	cg03718414	0.773149	0.838522
				CASP5	0.848378	2.56764		C20orf11	cg11366696	0.988992	0.812792
				CASP6	0.634416	2.15905		C20orf111	cg13681142	0.817706	0.67942
				CASP7	0.900692	2.71806		C20orf114	cg20777508	0.829798	0.0261995
				CASP8	0.760139	5.94915		C20orf117	cg10583392	0.981299	0.772296
				CASP8AP2	0.407153	2.41961		C20orf123	cg12288076	0.90453	0.624071
				CASP9	0.588957	2.26687		C20orf132	cg13778778	0.773839	0.0438587
				CASS4	0.6936	3.83146		C20orf151	cg06154311	0.945864	0.691259
				CAST	0.701287	5.65172		C20orf160	cg02182210	0.926172	0.634716
				CASZ1	0.677524	0.569402		C20orf166	cg04990378	0.914163	0.780758
				CAT	0.818659	6.28896		C20orf177	cg00800993	0.729614	0.0428307
				CBFA2T2	0.300032	2.14703		C20orf186	cg05890956	0.749835	0.634734
				CBFA2T3	0.611932	3.50308		C20orf194	cg13516746	0.81565	0.0895498
				CBFB	0.740981	4.05381		C20orf195	cg26221801	0.911028	0.697494
				CBL	0.489802	4.20916		C20orf20	cg21407906	0.764778	0.202522
				CBLB	0.578553	3.15741		C20orf26	cg21656428	0.926554	0.0978292
				CBLL1	0.498886	3.62959		C20orf4	cg23506077	0.725604	0.445521
				CBLN3	0.898681	-0.0127622		C20orf43	cg03144560	0.78877	0.159404
				CBR1	0.8989	3.51516		C20orf46	cg03340715	0.853743	0.24358
				CBR3	0.6642	0.834639		C20orf54	cg01479232	0.905465	0.536369
				CBR4	0.570385	2.01862		C20orf56	cg20649298	0.870662	0.541931
				CBWD1	0.794335	2.70024		C20orf7	cg00397859	0.853374	0.326565
				CBWD2	0.563721	2.69068		C20orf70	cg24272002	0.812091	0.817006
				CBWD3	0.722495	2.66876		C20orf71	cg15131258	0.959609	0.589286
				CBWD6	0.783987	2.16404		C20orf85	cg19155932	0.925576	0.122654
				CBX1	0.581638	4.32598		C20orf95	cg13523649	0.952848	0.309877
				CBX3	0.760277	5.06665		C20orf96	cg25006249	0.970266	0.764164
				CBX4	0.709879	3.51964		C21orf121	cg23711422	0.835856	0.567776
				CBX5	0.683123	2.43726		C21orf128	cg14562523	0.879403	0.45617
				CBX6	0.501271	3.27489		C21orf129	cg26048478	0.744766	0.773232
				CBX7	0.73995	4.68935		C21orf130	cg16246713	0.758451	0.703504
				CBX8	0.570649	1.05287		C21orf2	cg11105585	0.915212	0.0392216
				CBY1	0.528832	1.85747		C21orf29	cg17839758	0.951326	0.266045
				CC2D1A	0.638627	2.60102		C21orf33	cg21937462	0.912432	0.660294
				CC2D1B	0.881241	2.88485		C21orf34	cg15719339	0.742626	0.650811
				CCAR1	0.396201	3.60464		C21orf45	cg09374857	0.863314	0.254169
				CCBL1	0.634576	1.56934		C21orf49	cg21871883	0.914941	0.0782147
				CCBL2	0.713586	3.36271		C21orf56	cg01784345	0.991017	0.736531
				CCDC101	0.606063	3.75322		C21orf57	cg27244972	0.941889	0.745957
				CCDC102A	0.718085	0.807841		C21orf58	cg06468476	0.94499	0.0613376
				CCDC104	0.803112	3.19716		C21orf59	cg04092033	0.898077	0.333048
				CCDC106	0.733665	0.493905		C21orf66	cg07450406	0.740054	0.148364
				CCDC107	0.633795	3.16952		C21orf7	cg24753998	0.857005	0.350167
				CCDC109B	0.810653	4.9127		C21orf70	cg11401796	0.987576	0.686332
				CCDC111	0.71172	1.47377		C21orf81	cg11324748	0.96319	0.193984
				CCDC112	0.595475	1.52759		C21orf88	cg17900854	0.884936	0.0293601
				CCDC115	0.744464	4.42489		C21orf94	cg17266238	0.917307	0.799711
				CCDC117	0.851937	2.92593		C21orf99	cg01357003	0.862317	0.563905
				CCDC12	0.706087	4.7692		C22orf15	cg09052401	0.915685	0.21448
				CCDC120	0.655485	0.380892		C22orf23	cg01196234	0.760626	0.116717
				CCDC124	0.71798	4.52705		C22orf24	cg20306180	0.771207	0.211401
				CCDC125	0.709548	2.25525		C22orf26	cg19470385	0.870574	0.611843
				CCDC126	0.657981	1.81237		C22orf27	cg08837037	0.931596	0.331192
				CCDC127	0.487829	2.41974		C22orf28	cg26431343	0.783777	0.694223
				CCDC130	0.645649	3.78743		C22orf32	cg18034295	0.798074	0.762097
				CCDC132	0.493638	1.84953		C22orf34	cg20744362	0.994056	0.75785
				CCDC134	0.128248	1.1844		C22orf36	cg13567870	0.832382	0.883995
				CCDC137	0.561112	2.91799		C22orf40	cg09491104	0.840098	0.297117
				CCDC14	0.443927	2.19062		C22orf41	cg19800640	0.992521	0.781329
				CCDC142	0.67787	0.593562		C22orf43	cg11466708	0.984928	0.772498
				CCDC146	0.940179	1.82454		C22orf45	cg01116810	0.912649	0.600984
				CCDC149	0.73079	1.17979		C22orf9	cg21935981	0.877328	0.887477
				CCDC153	0.658826	0.347459		C2CD2	cg19012258	0.942527	0.936426
				CCDC159	0.527374	3.67321		C2CD2L	cg22259797	0.881046	0.6084
				CCDC163P	0.953243	0.315735		C2CD4A	cg11383944	0.858043	0.0993065
				CCDC167	0.595695	3.45984		C2CD4B	cg04980253	0.846973	0.0623895
				CCDC174	0.632919	3.19818		C2CD4C	cg25232541	0.813014	0.148932
				CCDC176	0.627498	1.15003		C2orf27A	cg17854650	0.969899	0.780428
				CCDC18	0.785646	0.36263		C2orf27B	cg03747513	0.907308	0.275871
				CCDC19	0.802037	0.937465		C2orf28	cg14242246	0.825202	0.261435
				CCDC22	0.6564	3.34515		C2orf3	cg22496973	0.924708	0.0979897
				CCDC23	0.738127	3.84806		C2orf39	cg14273450	0.884689	0.125582
				CCDC25	0.67729	2.49723		C2orf40	cg09661951	0.887482	0.189082
				CCDC28A	0.520674	4.4026		C2orf43	cg15726514	0.759857	0.656481
				CCDC28B	0.32088	1.89673		C2orf48	cg19188207	0.990695	0.691992
				CCDC41	0.531263	0.341782		C2orf50	cg09167828	0.930269	0.700705
				CCDC43	0.62697	2.40557		C2orf52	cg12810212	0.846954	0.133239
				CCDC47	0.49124	3.90535		C2orf54	cg01588581	0.970966	0.640494
				CCDC50	0.909125	1.74622		C2orf55	cg18667659	0.934715	0.659366
				CCDC51	0.577061	1.37034		C2orf58	cg05415606	0.843378	0.52917
				CCDC53	0.705402	3.9211		C2orf60	cg04092513	0.790448	0.0714436
				CCDC57	0.807124	1.78998		C2orf62	cg13215060	0.995333	0.583177
				CCDC58	0.340212	1.25111		C2orf63	cg20042692	0.972732	0.0543142
				CCDC59	0.568432	2.95674		C2orf65	cg02611848	0.865169	0.399163
				CCDC6	0.71677	2.4967		C2orf66	cg06284438	0.961585	0.805962
				CCDC61	0.674822	1.75181		C2orf69	cg13143872	0.985567	0.290627
				CCDC64	0.672244	2.88902		C2orf70	cg23482427	0.967285	0.0917115
				CCDC65	0.75571	1.56811		C2orf72	cg12852187	0.898594	0.405812
				CCDC66	0.724747	2.19059		C2orf74	cg19790321	0.882217	0.115969
				CCDC69	0.866553	5.67247		C2orf78	cg18326616	0.95761	0.781379
				CCDC71	0.811809	2.92248		C2orf81	cg13888593	0.868769	0.128959
				CCDC71L	0.76161	2.10639		C2orf82	cg26429017	0.929177	0.440913
				CCDC77	0.708301	1.58482		C2orf83	cg07291417	0.839884	0.851355
				CCDC82	0.811318	3.4741		C2orf84	cg01343041	0.9376	0.538066
				CCDC84	0.454652	2.55214		C2orf85	cg22924060	0.930373	0.951929
				CCDC85B	0.671665	2.62919		C2orf86	cg02914501	0.811127	0.142327
				CCDC86	0.759469	1.98115		C2orf88	cg11448068	0.803463	0.129715
				CCDC88A	0.69393	2.25706		C2orf89	cg08251815	0.830642	0.16054
				CCDC88B	0.778173	5.53762		C2orf90	cg14926231	0.990951	0.721088
				CCDC88C	0.647757	4.22387		C3	cg24476033	0.985999	0.324521
				CCDC9	0.642719	3.31201		C3orf1	cg17480641	0.757239	0.823428
				CCDC90B	0.659985	3.14464		C3orf10	cg11827595	0.740638	0.087526
				CCDC91	0.622743	2.94005		C3orf14	cg07212940	0.846782	0.656574
				CCDC92	0.817345	3.95411		C3orf15	cg04602284	0.88469	0.386443
				CCDC93	0.515368	3.00244		C3orf16	cg07283616	0.809167	0.720507
				CCDC94	0.730139	3.29283		C3orf17	cg17228765	0.785483	0.470631
				CCDC97	0.722452	4.03086		C3orf20	cg24638356	0.823036	0.62805
				CCHCR1	0.664818	1.6174		C3orf21	cg22986662	0.966203	0.761672
				CCL28	0.361302	0.839588		C3orf23	cg15083578	0.835145	0.778168
				CCL3	0.688803	0.833599		C3orf24	cg16606324	0.937092	0.836995
				CCL4	0.806528	4.05034		C3orf26	cg05970080	0.980759	0.775511
				CCL4L1	0.594633	2.13225		C3orf31	cg23349968	0.757025	0.218842
				CCL5	0.900153	7.88305		C3orf32	cg02691506	0.845606	0.29937
				CCM2	0.797492	5.75964		C3orf37	cg18450322	0.846371	0.112699
				CCNB1	0.570591	-0.0933409		C3orf39	cg09326880	0.789082	0.0483845
				CCNB1IP1	0.850011	3.06062		C3orf43	cg16053745	0.762469	0.880258
				CCNC	0.701614	3.33921		C3orf50	cg08977311	0.939079	0.386608
				CCND2	0.708253	3.83943		C3orf51	cg18090068	0.956138	0.689815
				CCND3	0.761872	6.90539		C3orf55	cg17912370	0.888811	0.0416456
				CCNDBP1	0.70892	4.87409		C3orf57	cg27118968	0.734322	0.096777
				CCNG1	0.673342	4.57067		C3orf59	cg16788857	0.977281	0.628281
				CCNG2	0.750588	3.85343		C3orf63	cg23542590	0.923023	0.930034
				CCNH	0.55033	3.30479		C3orf64	cg00084131	0.935492	0.850202
				CCNI	0.444356	7.22043		C3orf67	cg21101714	0.899968	0.780073
				CCNJ	0.475821	1.02522		C3orf72	cg01379240	0.871951	0.0304242
				CCNJL	0.765173	3.31308		C3orf75	cg04068784	0.754254	0.892328
				CCNK	0.635268	4.55128		C3P1	cg07749412	0.903285	0.183772
				CCNL1	0.612716	5.11062		C4A	cg10093328	0.80915	0.669127
				CCNL2	0.53949	5.12701		C4B	cg13028630	0.820539	0.70087
				CCNT1	0.347409	2.87695		C4BPB	cg26407558	0.951707	0.4158
				CCNT2	0.462857	3.13723		C4orf10	cg15994554	0.958351	0.73308
				CCNY	0.81976	5.0719		C4orf12	cg15476523	0.921964	0.0590202
				CCNYL1	0.626326	1.95252		C4orf14	cg16868167	0.847593	0.0912743
				CCP110	0.608672	1.8307		C4orf17	cg26647453	0.828549	0.563605
				CCPG1	0.692104	5.26175		C4orf19	cg20011360	0.914357	0.51772
				CCR1	0.785484	5.58017		C4orf22	cg10058464	0.910831	0.0635621
				CCR2	0.690123	5.47494		C4orf23	cg27160141	0.992129	0.826443
				CCR3	0.900243	4.25758		C4orf29	cg04757345	0.731033	0.6141
				CCR4	0.569468	3.49641		C4orf3	cg10183150	0.749512	0.190472
				CCR5	0.924695	3.47403		C4orf31	cg18728025	0.808204	0.416603
				CCR6	0.784177	2.9945		C4orf32	cg15959363	0.741448	0.63486
				CCR7	0.860645	6.31167		C4orf34	cg09796886	0.806091	0.182469
				CCR8	0.741086	0.271096		C4orf36	cg10685359	0.892592	0.423756
				CCR9	0.716783	-0.227506		C4orf37	cg03676636	0.902752	0.692495
				CCRL2	0.766548	1.11965		C4orf38	cg21633052	0.907305	0.422923
				CCS	0.659048	4.09452		C4orf39	cg06481168	0.872814	0.0364913
				CCSAP	0.811783	2.35425		C4orf41	cg27143824	0.750139	0.127565
				CCSER2	0.677591	2.85023		C4orf42	cg20743744	0.81374	0.364272
				CCT2	0.764983	4.63711		C4orf43	cg14765969	0.776117	0.118812
				CCT3	0.823311	5.37218		C4orf44	cg10371275	0.984545	0.872161
				CCT4	0.794446	4.99956		C4orf45	cg09407322	0.91998	0.944929
				CCT5	0.734431	4.71465		C4orf46	cg12675714	0.995559	0.107878
				CCT6A	0.767602	4.75147		C4orf47	cg02634187	0.963915	0.810252
				CCT6P1	0.512065	1.70491		C4orf49	cg00208504	0.819161	0.10588
				CCT6P3	0.775938	1.84548		C4orf50	cg26278987	0.967686	0.651288
				CCT7	0.73919	5.51114		C4orf51	cg01713582	0.756572	0.678394
				CCT8	0.809431	4.99944		C4orf52	cg10409131	0.836162	0.0499465
				CCZ1	0.806506	3.85037		C4orf6	cg06887897	0.983084	0.764751
				CCZ1B	0.917244	3.81849		C5orf15	cg19650632	0.853186	0.142841
				CD101	0.868288	2.54248		C5orf22	cg12193657	0.840989	0.187847
				CD14	0.820503	7.19401		C5orf27	cg04871807	0.769762	0.46765
				CD151	0.916077	4.02855		C5orf30	cg05225461	0.786546	0.695208
				CD160	0.885308	2.50905		C5orf32	cg02070114	0.818064	0.100084
				CD163	0.71469	4.12151		C5orf33	cg12648931	0.974002	0.0950859
				CD164	0.61327	6.38532		C5orf34	cg05465935	0.850643	0.507706
				CD177	0.893951	-0.458753		C5orf35	cg18230493	0.931184	0.0439354
				CD180	0.805164	3.76815		C5orf38	cg21999939	0.869783	0.0943347
				CD19	0.830659	2.98071		C5orf39	cg01313313	0.928677	0.026706
				CD1C	0.807993	2.13099		C5orf42	cg21077636	0.9583	0.744438
				CD1D	0.867528	3.06784		C5orf45	cg06869965	0.986445	0.0735838
				CD2	0.749852	6.45026		C5orf46	cg24686270	0.808057	0.678967
				CD200	0.920177	1.12084		C5orf47	cg21756326	0.752151	0.720437
				CD200R1	0.331039	1.90486		C5orf49	cg18136932	0.807198	0.161798
				CD22	0.88344	4.25873		C5orf52	cg09144226	0.846605	0.652094
				CD226	0.615234	3.21571		C5orf56	cg00594167	0.912846	0.763763
				CD24	0.840749	3.2007		C5orf60	cg14851468	0.745804	0.832043
				CD244	0.876787	3.81614		C5orf62	cg27127099	0.782706	0.0866915
				CD247	0.631036	6.52497		C6	cg11976616	0.944576	0.84414
				CD248	0.950522	0.545531		C6orf1	cg14802876	0.81674	0.071124
				CD27	0.741414	5.53928		C6orf10	cg18698799	0.990928	0.689535
				CD27-AS1	0.752927	1.43391		C6orf103	cg13876481	0.876563	0.526785
				CD274	0.907534	1.17255		C6orf114	cg05372765	0.993961	0.777919
				CD28	0.493931	3.80358		C6orf122	cg14204081	0.896172	0.105297
				CD2AP	0.525764	2.44347		C6orf123	cg23121394	0.964064	0.0679917
				CD2BP2	0.713077	4.4245		C6orf124	cg02602007	0.880449	0.128373
				CD300A	0.664362	6.34115		C6orf125	cg06253072	0.912242	0.14072
				CD300C	0.909573	3.40715		C6orf127	cg01820273	0.951546	0.648354
				CD300E	0.882917	5.27537		C6orf129	cg22987116	0.799562	0.943083
				CD300LB	0.841398	4.28967		C6orf130	cg24617363	0.809682	0.0312289
				CD300LF	0.81722	4.97478		C6orf132	cg18486258	0.892452	0.339498
				CD302	0.870558	5.04721		C6orf136	cg16583303	0.75762	0.458415
				CD320	0.805482	2.95377		C6orf138	cg23618440	0.896082	0.190122
				CD33	0.780481	4.49165		C6orf141	cg14722140	0.839064	0.0376471
				CD36	0.866513	5.32413		C6orf142	cg24410453	0.819075	0.828631
				CD37	0.707513	8.20466		C6orf145	cg04557883	0.922799	0.19999
				CD38	0.700127	1.9669		C6orf146	cg11744524	0.882612	0.898489
				CD3D	0.851221	6.80242		C6orf147	cg10167891	0.991033	0.717285
				CD3E	0.735688	7.53587		C6orf15	cg08097157	0.967784	0.763527
				CD3G	0.662956	5.3251		C6orf150	cg09931909	0.780392	0.568818
				CD4	0.780118	6.52536		C6orf154	cg00191957	0.976684	0.520876
				CD40	0.883471	2.78184		C6orf155	cg00201779	0.942092	0.638842
				CD40LG	0.804768	3.7552		C6orf162	cg04972856	0.789877	0.285004
				CD44	0.566119	6.79862		C6orf163	cg22318551	0.990481	0.878359
				CD46	0.63288	6.63677		C6orf165	cg00216680	0.973587	0.173157
				CD47	0.627837	4.81604		C6orf170	cg17985746	0.991725	0.876695
				CD48	0.748315	7.81276		C6orf174	cg14079463	0.963565	0.618509
				CD5	0.754802	5.15943		C6orf176	cg22410568	0.963775	0.866404
				CD52	0.854698	9.45305		C6orf182	cg10991855	0.980897	0.888937
				CD53	0.7527	8.52055		C6orf186	cg25146017	0.938931	0.0421109
				CD55	0.825011	5.83505		C6orf191	cg12845215	0.807948	0.824188
				CD58	0.758806	4.26132		C6orf195	cg03084923	0.913183	0.970077
				CD59	0.84997	2.77912		C6orf201	cg01401534	0.925705	0.503681
				CD6	0.732949	5.19679		C6orf203	cg21318521	0.870212	0.048202
				CD63	0.58891	6.94969		C6orf204	cg03039315	0.951817	0.170258
				CD68	0.855846	6.97783		C6orf208	cg26850117	0.963628	0.460281
				CD69	0.68916	3.3145		C6orf211	cg14416726	0.84806	0.0384007
				CD7	0.704562	5.97225		C6orf218	cg23844115	0.862096	0.706679
				CD72	0.917075	3.00765		C6orf221	cg26550861	0.977802	0.723896
				CD74	0.746651	10.5544		C6orf223	cg11201894	0.84219	0.310185
				CD79A	0.823794	6.11953		C6orf226	cg06493154	0.82966	0.419348
				CD79B	0.867402	5.56507		C6orf227	cg06289138	0.931009	0.206367
				CD81	0.755285	5.86352		C6orf25	cg21506565	0.961489	0.805329
				CD82	0.904544	5.64247		C6orf26	cg03392100	0.932856	0.706574
				CD83	0.850745	1.8884		C6orf27	cg10095777	0.978225	0.790474
				CD84	0.461429	3.11784		C6orf35	cg22491629	0.842703	0.293352
				CD86	0.868856	3.98666		C6orf41	cg25206565	0.866241	0.266189
				CD8A	0.925673	5.414		C6orf47	cg02449103	0.80416	0.44283
				CD8B	0.931313	5.00288		C6orf48	cg13541527	0.841762	0.379694
				CD9	0.932509	3.69251		C6orf52	cg16330849	0.982932	0.0390541
				CD93	0.844665	5.50091		C6orf57	cg21252596	0.799118	0.133137
				CD96	0.589863	4.33351		C6orf89	cg16446577	0.746512	0.6649
				CD97	0.785916	7.80636		C6orf97	cg02789362	0.913772	0.297767
				CD99	0.839761	5.65136		C7	cg09179845	0.821594	0.44998
				CD99L2	0.804938	2.98755		C7orf10	cg12498409	0.82393	0.136273
				CD99P1	0.335534	0.274516		C7orf13	cg00292135	0.89306	0.105418
				CDA	0.832115	5.97873		C7orf16	cg10385732	0.95145	0.516122
				CDADC1	0.549178	0.981141		C7orf20	cg07138768	0.948277	0.772625
				CDAN1	0.487037	1.48188		C7orf23	cg20172885	0.8487	0.103892
				CDC123	0.429027	5.05216		C7orf27	cg01269212	0.853503	0.767228
				CDC14A	0.528915	3.10343		C7orf28A	cg01218414	0.940606	0.847533
				CDC14B	0.825023	1.23596		C7orf28B	cg27168716	0.87383	0.907683
				CDC16	0.828257	3.95017		C7orf29	cg21885112	0.845131	0.664152
				CDC23	0.632013	2.74078		C7orf33	cg03480067	0.757924	0.807783
				CDC25B	0.720545	5.42913		C7orf34	cg19410471	0.891258	0.95687
				CDC26	0.470629	2.99826		C7orf36	cg27377749	0.771011	0.253884
				CDC27	0.544707	2.68774		C7orf4	cg04199303	0.797467	0.559681
				CDC34	0.776755	5.5372		C7orf42	cg14702264	0.815103	0.0857714
				CDC37	0.659566	6.00774		C7orf44	cg17979991	0.830072	0.032578
				CDC37L1	0.617312	2.79662		C7orf45	cg12134602	0.967376	0.620891
				CDC40	0.498773	3.34385		C7orf46	cg15991262	0.887059	0.0527379
				CDC42	0.775579	6.74221		C7orf47	cg27321079	0.815321	0.081879
				CDC42BPB	0.90363	1.38499		C7orf49	cg22540129	0.84403	0.234469
				CDC42EP1	0.828489	0.362743		C7orf50	cg26542892	0.992448	0.603784
				CDC42EP2	0.732611	4.06337		C7orf51	cg02758987	0.787598	0.492195
				CDC42EP3	0.693979	4.68063		C7orf52	cg02129245	0.951479	0.134751
				CDC42EP4	0.642821	1.11074		C7orf55	cg22886694	0.850614	0.0294895
				CDC42SE1	0.610029	7.68293		C7orf57	cg00974941	0.869195	0.0685402
				CDC42SE2	0.540961	6.22468		C7orf60	cg00417742	0.847936	0.117315
				CDC5L	0.649013	2.8935		C7orf63	cg20171429	0.912874	0.565227
				CDC7	0.830939	0.716384		C7orf70	cg10716768	0.902716	0.885688
				CDC73	0.493291	2.63168		C8A	cg22877129	0.908004	0.64058
				CDCA4	0.711887	1.36816		C8orf12	cg06938143	0.886518	0.612637
				CDCA7	0.710823	-0.122829		C8orf31	cg26140020	0.913398	0.17259
				CDCA7L	0.933276	2.49244		C8orf34	cg19880942	0.845601	0.362528
				CDCA8	0.37806	-0.0392407		C8orf40	cg09913449	0.731944	0.84293
				CDH23	0.669739	1.94245		C8orf41	cg24736217	0.9076	0.242392
				CDIP1	0.715151	3.50781		C8orf42	cg25012649	0.967091	0.804844
				CDIPT	0.762965	5.2459		C8orf44	cg17724184	0.777356	0.431628
				CDK10	0.697561	3.55502		C8orf45	cg10960626	0.981516	0.801953
				CDK11A	0.52605	4.18152		C8orf46	cg11629408	0.981766	0.800013
				CDK11B	0.713671	4.18779		C8orf47	cg19645298	0.894297	0.381065
				CDK12	0.147495	3.36025		C8orf48	cg18032891	0.816705	0.16077
				CDK13	0.416183	3.38296		C8orf55	cg14304364	0.859052	0.0795417
				CDK14	0.671901	1.83759		C8orf56	cg14284952	0.87661	0.101185
				CDK16	0.679912	3.12752		C8orf58	cg07149267	0.99353	0.832832
				CDK17	0.586639	3.17314		C8orf71	cg22535103	0.956414	0.762514
				CDK19	0.614908	3.17455		C8orf73	cg13399544	0.961109	0.654284
				CDK2	0.641825	2.18541		C8orf74	cg08601628	0.96245	0.902926
				CDK2AP1	0.77289	4.13501		C8orf75	cg21297996	0.986459	0.78744
				CDK2AP2	0.708654	4.77144		C8orf79	cg16175700	0.845337	0.568965
				CDK3	0.491798	1.19742		C8orf83	cg16560711	0.860318	0.142681
				CDK4	0.660604	3.53754		C8orf84	cg19307528	0.916871	0.731593
				CDK5	0.367278	2.0948		C8orf85	cg22869944	0.944629	0.774398
				CDK5R1	0.912949	1.99474		C8orf86	cg03127563	0.804425	0.086452
				CDK5RAP1	0.423468	2.72073		C8ORFK29	cg22453529	0.863416	0.64571
				CDK5RAP2	0.405335	2.81085		C9orf106	cg25073708	0.762532	0.387444
				CDK5RAP3	0.571921	5.54673		C9orf109	cg00302081	0.938866	0.110383
				CDK6	0.746682	1.64064		C9orf110	cg14371312	0.929529	0.137086
				CDK7	0.533431	2.39646		C9orf116	cg01678650	0.916954	0.087859
				CDK8	0.339355	1.92196		C9orf119	cg24840228	0.745578	0.383667
				CDK9	0.698748	4.32622		C9orf122	cg21189438	0.755452	0.070442
				CDKAL1	0.577047	1.94859		C9orf123	cg00405494	0.827886	0.743097
				CDKL1	0.636503	0.539389		C9orf129	cg10065823	0.893183	0.19663
				CDKN1A	0.87677	3.30527		C9orf135	cg14359824	0.837783	0.123343
				CDKN1B	0.616087	5.88297		C9orf139	cg14205519	0.739673	0.822584
				CDKN1C	0.888409	2.44547		C9orf140	cg14156314	0.882563	0.831283
				CDKN2AIP	0.497533	3.53923		C9orf142	cg01126560	0.880676	0.314896
				CDKN2AIPNL	0.616294	2.06387		C9orf144	cg11943372	0.78949	0.825271
				CDKN2C	0.384325	1.37211		C9orf144B	cg13825112	0.776579	0.737923
				CDKN2D	0.767533	6.15573		C9orf150	cg13745402	0.80245	0.113012
				CDPF1	0.50536	1.70028		C9orf163	cg00787305	0.788922	0.272558
				CDR2	0.803519	3.32663		C9orf167	cg13416866	0.877446	0.608782
				CDS2	0.618548	3.45302		C9orf169	cg14315008	0.912628	0.875964
				CDV3	0.703139	5.72745		C9orf170	cg14375531	0.965053	0.0596329
				CDYL	0.38069	2.57147		C9orf171	cg14062977	0.897201	0.7653
				CDYL2	0.339362	0.100506		C9orf172	cg13509363	0.784345	0.533271
				CEACAM1	0.796297	2.48		C9orf27	cg00193947	0.979941	0.676145
				CEACAM21	0.912269	2.63396		C9orf3	cg13761321	0.747326	0.762303
				CEACAM3	0.829828	5.24008		C9orf37	cg14498394	0.841316	0.221592
				CEACAM4	0.893607	4.84238		C9orf50	cg13596787	0.919742	0.878097
				CEACAM8	0.858164	-0.107849		C9orf64	cg13912673	0.991636	0.0473599
				CEBPA	0.822282	3.54577		C9orf66	cg13703912	0.781357	0.769949
				CEBPB	0.670149	5.27368		C9orf68	cg27204993	0.881405	0.374214
				CEBPD	0.727377	5.60671		C9orf7	cg13963044	0.763494	0.750324
				CEBPE	0.833043	1.48678		C9orf79	cg14331104	0.811672	0.61563
				CEBPG	0.764259	2.99557		C9orf86	cg13728106	0.987854	0.841163
				CEBPZ	0.754533	3.57979		C9orf96	cg06821107	0.775894	0.123734
				CECR1	0.782658	6.25945		C9orf98	cg03191962	0.787845	0.512726
				CECR5	0.688834	3.37276		CA10	cg21328033	0.941107	0.286803
				CECR6	0.742832	1.66607		CA12	cg27664674	0.928929	0.670688
				CELF1	0.532475	4.53419		CA13	cg20503956	0.80691	0.587562
				CELF2	0.561442	5.3414		CA14	cg27589731	0.825287	0.173258
				CEMP1	0.571654	2.85886		CA3	cg21172458	0.905096	0.118434
				CENPB	0.858137	3.85347		CA4	cg25577130	0.760748	0.362001
				CENPBD1	0.885201	1.50564		CA5A	cg06896988	0.950559	0.243574
				CENPC1	0.655522	2.34041		CA6	cg04785083	0.741007	0.0712076
				CENPH	0.717009	1.16981		CA7	cg03469521	0.87278	0.0363527
				CENPK	0.939656	1.43357		CA8	cg00994693	0.892378	0.0238427
				CENPL	0.664285	0.27907		CA9	cg13849253	0.733749	0.186807
				CENPM	0.427922	0.308678		CAB39	cg02469461	0.883105	0.923845
				CENPO	0.527096	0.695383		CAB39L	cg04914982	0.862614	0.0367528
				CENPQ	0.871212	0.8904		CABLES1	cg25221092	0.785715	0.19779
				CENPT	0.677313	3.4283		CABP1	cg24292016	0.803367	0.19671
				CENPV	0.698387	0.703059		CABP4	cg08951891	0.728072	0.744713
				CENPW	0.542956	0.853225		CABP5	cg10149529	0.968923	0.554758
				CEP104	0.570833	2.05828		CABP7	cg24533913	0.797281	0.0747775
				CEP120	0.436706	3.04279		CABYR	cg18988170	0.985226	0.0887135
				CEP128	0.58181	0.111928		CACHD1	cg24735226	0.827282	0.635903
				CEP135	0.481051	1.48733		CACNA1A	cg24800175	0.984518	0.0874602
				CEP152	0.707825	0.289906		CACNA1B	cg13721881	0.977341	0.0767116
				CEP164	0.577313	2.27319		CACNA1C	cg23159970	0.984119	0.450655
				CEP170	0.615471	2.69784		CACNA1D	cg13411554	0.9219	0.42286
				CEP170P1	0.732611	0.431383		CACNA1E	cg22359828	0.895659	0.466574
				CEP19	0.83377	3.4934		CACNA1G	cg16055824	0.972985	0.900268
				CEP192	0.347879	2.01558		CACNA1H	cg10044575	0.934119	0.765445
				CEP250	0.682112	2.62044		CACNA1I	cg10455938	0.905643	0.0994049
				CEP290	0.587197	0.959296		CACNA1S	cg22815214	0.857889	0.24387
				CEP350	0.294339	2.92066		CACNA2D1	cg27100990	0.912792	0.124858
				CEP41	0.843897	-0.00826872		CACNA2D2	cg09451427	0.87823	0.403153
				CEP44	0.586534	1.58001		CACNA2D3	cg12223004	0.937633	0.408929
				CEP57	0.641497	3.5849		CACNA2D4	cg19708984	0.963083	0.745792
				CEP63	0.84958	4.30438		CACNB2	cg25091573	0.9893	0.863903
				CEP68	0.480473	2.29979		CACNB4	cg12907983	0.851807	0.0456405
				CEP72	0.640423	0.111735		CACNG1	cg07442736	0.98291	0.857353
				CEP76	0.546665	0.282501		CACNG2	cg22496723	0.976515	0.852496
				CEP78	0.771841	2.13229		CACNG3	cg06979771	0.846752	0.495408
				CEP85	0.757531	1.97004		CACNG4	cg26743024	0.931723	0.484963
				CEP85L	0.428701	2.5345		CACNG5	cg06226384	0.763912	0.628531
				CEP89	0.656372	0.193382		CACNG6	cg13360823	0.95321	0.44563
				CEP95	0.508931	2.81627		CACNG7	cg10366742	0.845756	0.439753
				CEP97	0.424454	0.514279		CACNG8	cg04674383	0.971073	0.069284
				CEPT1	0.679144	3.7772		CACYBP	cg24317406	0.90365	0.562424
				CERK	0.792554	4.76098		CAD	cg04105453	0.849861	0.110002
				CERKL	0.45874	2.68283		CADM1	cg01948062	0.906091	0.170886
				CERS2	0.667435	5.63423		CADM2	cg24816464	0.85515	0.789607
				CERS4	0.782288	2.68533		CADM3	cg04101015	0.853862	0.728782
				CERS5	0.46272	3.83438		CADM4	cg23263641	0.92737	0.747889
				CERS6	0.512007	2.24896		CADPS	cg26409826	0.892297	0.774066
				CES1	0.967079	3.13715		CADPS2	cg13146020	0.980668	0.79111
				CES2	0.801078	3.08713		CAGE1	cg02478793	0.979193	0.848144
				CES4A	0.373662	0.603337		CALB1	cg26290632	0.815627	0.210538
				CETN2	0.660797	3.40269		CALB2	cg06389098	0.914623	0.922932
				CETN3	0.686954	2.4602		CALCA	cg14348532	0.843191	0.191241
				CFD	0.922863	5.25639		CALCB	cg02907374	0.983808	0.0839644
				CFDP1	0.417247	4.08376		CALCOCO2	cg15022609	0.8062	0.0538123
				CFH	0.926097	0.667965		CALCR	cg03722243	0.896358	0.172292
				CFL1	0.751798	9.14101		CALD1	cg15266530	0.945651	0.850304
				CFL2	0.689862	0.764061		CALHM1	cg26955383	0.777618	0.221821
				CFLAR	0.641526	6.12998		CALHM2	cg05319515	0.84788	0.535662
				CFP	0.86024	6.65961		CALM2	cg09707038	0.801238	0.903668
				CGGBP1	0.497057	4.7635		CALML6	cg05132306	0.791665	0.906628
				CGRRF1	0.446275	2.32477		CALN1	cg14178336	0.85113	0.275604
				CHAC2	0.535288	0.309445		CALU	cg01174859	0.786965	0.0539364
				CHAF1A	0.66602	1.64195		CALY	cg00929798	0.955232	0.130674
				CHAMP1	0.573396	2.79421		CAMK1	cg23451076	0.900021	0.241471
				CHCHD1	0.548291	3.67956		CAMK1D	cg07240846	0.925508	0.754953
				CHCHD10	0.640661	3.75595		CAMK1G	cg14034757	0.831854	0.080648
				CHCHD2	0.702774	5.67251		CAMK2A	cg01804664	0.977028	0.193669
				CHCHD3	0.827498	2.85725		CAMK2B	cg01776691	0.991596	0.873012
				CHCHD4	0.354321	2.09401		CAMK2D	cg27290925	0.737421	0.0514162
				CHCHD5	0.719666	3.21914		CAMK2G	cg10168709	0.984716	0.833977
				CHCHD6	0.638585	0.824495		CAMK2N1	cg16730824	0.980337	0.855896
				CHCHD7	0.694511	3.60841		CAMK4	cg08264699	0.836024	0.0536699
				CHD1	0.466516	3.87375		CAMKK1	cg02067491	0.994198	0.863716
				CHD1L	0.843619	2.9682		CAMKK2	cg12590521	0.789356	0.2845
				CHD2	0.253828	4.55905		CAMKV	cg08013793	0.728093	0.307773
				CHD3	0.750183			CAMLG	cg05705583	0.837696	0.116513
				CHD4	0.447101	5.02356		CAMTA1	cg16652920	0.99641	0.86032
				CHD6	0.309564	2.31646		CAND2	cg04548463	0.803726	0.455348
				CHD7	0.685248	1.95043		CANT1	cg21255657	0.781155	0.19639
				CHD8	0.313504	3.80816		CAP1	cg23639565	0.822347	0.29776
				CHD9	0.38119	1.77601		CAP2	cg24017912	0.882477	0.216069
				CHEK2	0.427505	0.949804		CAPN1	cg07710883	0.796463	0.723934
				CHERP	0.722269	3.65852		CAPN10	cg04303908	0.741609	0.0343729
				CHFR	0.809063	4.0142		CAPN11	cg19172468	0.839181	0.825257
				CHI3L1	0.925977	5.66855		CAPN12	cg07810162	0.749442	0.642851
				CHI3L2	0.948027	2.59762		CAPN13	cg23550429	0.90611	0.616092
				CHIC1	0.486634	0.956642		CAPN2	cg05761882	0.834297	0.666043
				CHIC2	0.599943	3.78823		CAPN3	cg23386236	0.954651	0.688815
				CHID1	0.702611	2.24179		CAPN8	cg18391209	0.92845	0.446872
				CHKA	0.694775	2.23531		CAPN9	cg24056293	0.781056	0.813924
				CHKB	0.591971	4.8632		CAPS2	cg20325092	0.84402	0.955299
				CHKB-CPT1B	0.467247	0.0216204		CAPSL	cg10994379	0.794446	0.694344
				CHM	0.533568	1.70911		CAPZA2	cg25683101	0.993235	0.102482
				CHML	0.613664	0.790829		CAPZB	cg26824678	0.988849	0.709708
				CHMP1A	0.782929	4.85732		CARD10	cg14561229	0.863336	0.0777455
				CHMP1B	0.720338	5.19349		CARD11	cg15025536	0.994821	0.879167
				CHMP2A	0.643745	6.53494		CARD14	cg05187322	0.985906	0.749069
				CHMP2B	0.862258	3.5947		CARD8	cg22201478	0.74133	0.314252
				CHMP3	0.6473	4.84246		CARD9	cg14035368	0.867211	0.765691
				CHMP4A	0.612587	4.70552		CARHSP1	cg02349264	0.810026	0.561357
				CHMP4B	0.763019	6.15855		CARKD	cg21368354	0.969411	0.0900965
				CHMP5	0.723455	4.36858		CARS	cg14312661	0.974274	0.834312
				CHMP6	0.766987	3.328		CARS2	cg03734594	0.908481	0.385811
				CHMP7	0.851104	4.91119		CARTPT	cg08743812	0.888427	0.196556
				CHN2	0.882085	1.49647		CASC1	cg15732422	0.741192	0.706627
				CHORDC1	0.793522	2.39213		CASC4	cg26295328	0.957951	0.373302
				CHP1	0.812491	4.68419		CASC5	cg02899949	0.95563	0.208246
				CHPF	0.345678	0.521908		CASKIN1	cg06831064	0.945894	0.844249
				CHPF2	0.766864	3.94839		CASKIN2	cg24899767	0.76924	0.810265
				CHPT1	0.681286	4.7262		CASP1	cg13802966	0.844735	0.148835
				CHRAC1	0.667261	3.29419		CASP10	cg07754492	0.874351	0.0973452
				CHRNB1	0.438671	1.12885		CASP3	cg12167823	0.940368	0.428029
				CHST11	0.762754	4.59949		CASP4	cg17552759	0.869118	0.785581
				CHST12	0.753274	2.65641		CASP6	cg10457397	0.807086	0.0733804
				CHST13	0.878428	0.413489		CASP7	cg01128042	0.962565	0.765114
				CHST14	0.704058	2.10742		CASP8	cg26799474	0.903362	0.232483
				CHST15	0.811172	5.47347		CASP9	cg21858823	0.792698	0.087479
				CHST2	0.823279	2.83796		CASQ2	cg21220387	0.997598	0.777494
				CHST7	0.750402	1.80823		CASR	cg19996396	0.993312	0.742156
				CHSY1	0.661058	3.7606		CAST	cg21635917	0.936309	0.0419846
				CHTF18	0.699334	1.08733		CASZ1	cg13387643	0.974227	0.544035
				CHTF8	0.82786	4.81168		CAT	cg01847719	0.974495	0.0927665
				CHTOP	0.644996	4.66021		CATSPER1	cg05517964	0.904519	0.299453
				CHUK	0.642571	3.14498		CATSPER2	cg03310027	0.879001	0.962734
				CHURC1	0.872798	4.74758		CATSPER4	cg11070193	0.977281	0.750182
				CIAO1	0.693047	4.10281		CATSPERB	cg23251746	0.738518	0.422228
				CIAPIN1	0.597486	3.03427		CATSPERG	cg07764575	0.964795	0.795181
				CIB1	0.875645	6.05554		CAV1	cg05917273	0.99187	0.623914
				CIC	0.783422	4.31734		CAV2	cg25274503	0.788804	0.0414275
				CIDEB	0.897016	4.02115		CAV3	cg15910949	0.845922	0.905928
				CIDECP	0.644279	2.54943		CBFA2T3	cg24208604	0.98227	0.799196
				CIITA	0.784826	3.45598		CBLB	cg14091595	0.825648	0.0873033
				CINP	0.396005	3.39332		CBLC	cg16529268	0.82731	0.321261
				CIR1	0.551127	5.24923		CBLN1	cg03389653	0.882215	0.0681514
				CIRBP	0.72745	6.8578		CBLN2	cg27376271	0.943255	0.076726
				CIRH1A	0.731241	2.66334		CBLN3	cg13105904	0.872823	0.167734
				CISD1	0.646437	1.22691		CBLN4	cg01729827	0.840455	0.102533
				CISD2	0.420951	1.10751		CBR1	cg27307781	0.998181	0.0605668
				CISD3	0.602077	1.66696		CBR4	cg00020991	0.777115	0.667367
				CISH	0.779008	4.39592		CBS	cg10804415	0.991474	0.806667
				CITED2	0.652492	4.73368		CBWD1	cg13496837	0.857568	0.756696
				CITED4	0.713359	0.391555		CBWD2	cg02098460	0.865477	0.32608
				CIZ1	0.806937	4.46653		CBX1	cg01544580	0.826486	0.571714
				CKAP2	0.821406	1.97098		CBX2	cg15966315	0.735907	0.0798993
				CKAP4	0.910251	4.11487		CBX4	cg04398978	0.820556	0.364084
				CKAP5	0.531091	2.82993		CBX7	cg13306870	0.919539	0.0999104
				CKB	0.742482	0.835943		CBX8	cg16565063	0.726733	0.0906747
				CKLF	0.581273	5.84224		CBY3	cg08962798	0.897015	0.475926
				CKS1B	0.674415	1.26961		CC2D2A	cg20816447	0.784677	0.267944
				CKS2	0.595728	2.34382		CCBE1	cg23903160	0.902408	0.395562
				CLASP1	0.257487	2.81627		CCBL2	cg11309454	0.900691	0.570974
				CLASP2	0.599143	2.28848		CCDC102A	cg05004142	0.925886	0.798663
				CLASRP	0.772319	4.10791		CCDC102B	cg06923616	0.85581	0.339165
				CLC	0.829975	6.81306		CCDC103	cg15193461	0.786811	0.0610243
				CLCC1	0.57352	1.84496		CCDC105	cg11858450	0.940253	0.811789
				CLCF1	0.845161	1.45009		CCDC106	cg08496742	0.904462	0.105004
				CLCN3	0.429388	2.91111		CCDC108	cg04998209	0.960152	0.112953
				CLCN4	0.782867	0.389061		CCDC109A	cg04709120	0.831111	0.150401
				CLCN6	0.7979	1.70261		CCDC109B	cg17082366	0.94203	0.603195
				CLCN7	0.779495	3.99477		CCDC11	cg24391240	0.895821	0.0340504
				CLDN15	0.613441	2.70115		CCDC110	cg07456878	0.964171	0.352635
				CLDN5	0.767933	0.582277		CCDC111	cg02249911	0.969017	0.0773296
				CLDN9	0.704338	1.0095		CCDC113	cg03051979	0.788714	0.173844
				CLDND1	0.676735	4.37867		CCDC116	cg06319288	0.773915	0.550177
				CLDND2	0.693291	0.387187		CCDC117	cg15103426	0.917917	0.0530776
				CLEC10A	0.776118	2.9156		CCDC122	cg22917346	0.985565	0.13044
				CLEC11A	0.664298	0.0221081		CCDC124	cg14060113	0.905732	0.943782
				CLEC12A	0.982022	5.37562		CCDC126	cg26667586	0.818205	0.198507
				CLEC12B	0.921564	1.27799		CCDC127	cg20741528	0.932029	0.151238
				CLEC16A	0.403575	2.26427		CCDC129	cg02522785	0.83228	0.73367
				CLEC17A	0.95085	1.65773		CCDC134	cg03131358	0.906611	0.272479
				CLEC1B	0.869128	1.75733		CCDC135	cg07540386	0.768039	0.806125
				CLEC2B	0.831646	4.51041		CCDC137	cg22326188	0.894062	0.787691
				CLEC2D	0.735228	4.59934		CCDC138	cg23922134	0.870804	0.0983667
				CLEC4A	0.751972	5.12471		CCDC14	cg26321609	0.934982	0.23305
				CLEC4C	0.93211	0.974432		CCDC140	cg09486778	0.796043	0.0988989
				CLEC4D	0.855461	2.76253		CCDC142	cg08528327	0.806164	0.112572
				CLEC4E	0.703475	5.19629		CCDC144A	cg04316233	0.948708	0.734295
				CLEC5A	0.872758	0.25053		CCDC144B	cg23591595	0.968976	0.724475
				CLEC7A	0.847691	6.58462		CCDC144C	cg09746391	0.984368	0.127457
				CLEC9A	0.733614	0.349116		CCDC144NL	cg22570042	0.974883	0.704956
				CLECL1	0.831762	1.18094		CCDC146	cg17130518	0.932866	0.78111
				CLIC1	0.596024	7.92867		CCDC147	cg18192222	0.943164	0.0947351
				CLIC2	0.549354	0.640361		CCDC148	cg21514997	0.98637	0.204419
				CLIC3	0.591178	3.05397		CCDC149	cg01899437	0.877998	0.030947
				CLIC4	0.707823	2.66122		CCDC150	cg01265662	0.909928	0.623334
				CLIC5	0.841254	0.0287179		CCDC151	cg10750464	0.979485	0.514317
				CLINT1	0.552899	4.34273		CCDC152	cg08952407	0.875944	0.601472
				CLIP1	0.470929	3.80955		CCDC153	cg02423574	0.825827	0.339499
				CLIP2	0.657067	1.56307		CCDC154	cg26496205	0.978654	0.940088
				CLIP4	0.56451	2.70557		CCDC155	cg01007589	0.993087	0.876047
				CLK1	0.509007	6.20334		CCDC158	cg15078412	0.731509	0.341917
				CLK2	0.467871	3.69255		CCDC162	cg00509249	0.74751	0.834183
				CLK2P	0.561305	1.34328		CCDC163P	cg11803389	0.934898	0.504032
				CLK3	0.579366	4.77798		CCDC17	cg14220678	0.942444	0.894326
				CLK4	0.741406	3.61158		CCDC19	cg09753657	0.815177	0.608541
				CLMN	0.928105	1.17773		CCDC24	cg20290361	0.813098	0.892448
				CLN3	0.615422	4.37116		CCDC25	cg13467649	0.826539	0.0608061
				CLN5	0.682744	2.69462		CCDC27	cg26785743	0.942823	0.852649
				CLN6	0.858824	3.16615		CCDC3	cg24284539	0.923296	0.67383
				CLN8	0.669369	1.18377		CCDC33	cg05926586	0.96479	0.705892
				CLNS1A	0.801757	5.05843		CCDC36	cg12468774	0.929176	0.548631
				CLOCK	0.499271	0.748224		CCDC37	cg21402640	0.858095	0.404005
				CLP1	0.302257	2.95213		CCDC40	cg17735193	0.989346	0.811813
				CLPB	0.60845	1.336		CCDC42	cg22573359	0.883504	0.742619
				CLPP	0.621512	4.03113		CCDC42B	cg09339156	0.992937	0.743717
				CLPTM1	0.777938	4.61666		CCDC46	cg13603318	0.96359	0.673575
				CLPTM1L	0.712107	4.67992		CCDC47	cg20099806	0.887207	0.407252
				CLPX	0.498325	3.67204		CCDC48	cg09444327	0.985483	0.0880684
				CLSTN1	0.686537	4.38733		CCDC49	cg19016110	0.879216	0.0553077
				CLSTN3	0.903905	3.51572		CCDC50	cg01461235	0.984211	0.741656
				CLTA	0.60898	5.18553		CCDC52	cg00042409	0.801377	0.431645
				CLTB	0.646829	4.79788		CCDC54	cg15507901	0.734339	0.353566
				CLTC	0.55449	4.74295		CCDC55	cg05054006	0.784389	0.0898299
				CLU	0.919453	4.79948		CCDC57	cg26507988	0.985818	0.852929
				CLUAP1	0.946014	1.41311		CCDC60	cg10886095	0.917433	0.486175
				CLUH	0.62525	2.36476		CCDC62	cg00013441	0.731154	0.116757
				CLUHP3	0.490937	1.56548		CCDC63	cg19006003	0.870142	0.0286233
				CMAHP	0.930541	2.22694		CCDC64	cg22498987	0.836266	0.171092
				CMAS	0.503888	3.14055		CCDC64B	cg27219841	0.96008	0.641389
				CMC1	0.809137	3.32633		CCDC65	cg03711050	0.913665	0.649247
				CMC2	0.561049	3.46413		CCDC66	cg05401945	0.994685	0.34447
				CMC4	0.483592	2.44596		CCDC67	cg26827247	0.945209	0.301367
				CMIP	0.790257	4.8216		CCDC68	cg12974637	0.90217	0.0745702
				CMKLR1	0.844326	2.12429		CCDC69	cg08317263	0.775482	0.0844248
				CMPK1	0.661029	5.29784		CCDC71	cg19066391	0.887714	0.848719
				CMPK2	0.940053	2.48223		CCDC74A	cg18400324	0.791635	0.158938
				CMSS1	0.820504	1.97801		CCDC74B	cg07128973	0.905234	0.112641
				CMTM1	0.449686	2.38231		CCDC78	cg06060703	0.934955	0.70976
				CMTM2	0.567252	5.81611		CCDC8	cg17375267	0.977258	0.637333
				CMTM3	0.727627	5.03505		CCDC80	cg05428864	0.732462	0.886261
				CMTM5	0.842647	1.84778		CCDC81	cg04573398	0.90943	0.807626
				CMTM6	0.609753	6.44721		CCDC83	cg24166175	0.962926	0.798599
				CMTM7	0.803708	4.7748		CCDC85A	cg10805352	0.890056	0.0400061
				CMTM8	0.803294	0.938318		CCDC85C	cg09214175	0.991546	0.544117
				CNBP	0.670235	6.53336		CCDC86	cg18856296	0.89075	0.609037
				CNDP2	0.799051	3.96489		CCDC87	cg06456738	0.875602	0.241161
				CNEP1R1	0.728096	3.66416		CCDC88A	cg18257814	0.81504	0.0740383
				CNIH	0.658042	4.09191		CCDC88B	cg12797157	0.948595	0.843132
				CNIH4	0.424405	3.46101		CCDC88C	cg23304605	0.971378	0.0610513
				CNN2	0.790214	7.57104		CCDC9	cg04415896	0.747098	0.398048
				CNNM3	0.625361	3.07694		CCDC90B	cg03000419	0.893292	0.454752
				CNNM4	0.7206	1.40033		CCDC92	cg02647265	0.748735	0.641465
				CNOT1	0.325167	4.88313		CCDC94	cg10826200	0.870982	0.107943
				CNOT10	0.69248	2.91254		CCDC99	cg11437374	0.824823	0.0591528
				CNOT11	0.521929	3.87884		CCHCR1	cg12999291	0.989907	0.666652
				CNOT2	0.580358	4.01774		CCK	cg12727529	0.968015	0.651054
				CNOT3	0.799643	4.09136		CCKAR	cg09105913	0.952301	0.790092
				CNOT4	0.513656	2.58852		CCKBR	cg26313599	0.978769	0.792055
				CNOT6	0.683566	2.94916		CCL16	cg22254135	0.912509	0.629041
				CNOT6L	0.576538	3.71164		CCL18	cg06040872	0.724607	0.733816
				CNOT7	0.702518	4.49882		CCL24	cg02932854	0.767738	0.584567
				CNOT8	0.774274	5.2266		CCL25	cg15436354	0.906106	0.224989
				CNP	0.698167	2.74566		CCL28	cg04187185	0.880798	0.0764417
				CNPPD1	0.808993	5.64539		CCL3	cg11728928	0.921424	0.3795
				CNPY2	0.513536	4.05976		CCL3L3	cg03071134	0.875451	0.67732
				CNPY3	0.757573	6.55581		CCL4L1	cg07778180	0.831248	0.458187
				CNPY4	0.666431	2.96501		CCL4L2	cg04850148	0.972416	0.515426
				CNR2	0.877277	1.93589		CCL5	cg08656816	0.72752	0.500047
				CNST	0.514457	3.32882		CCL8	cg06083483	0.727068	0.53474
				CNTNAP3	0.932214	1.31359		CCM2	cg27375029	0.987909	0.0565706
				CNTRL	0.489829	3.6189		CCNA1	cg17495912	0.927368	0.0610493
				CNTROB	0.65228	2.05901		CCNB1	cg00290373	0.853007	0.231542
				COA1	0.826587	3.70805		CCNC	cg08875094	0.900127	0.0815576
				COA3	0.650791	3.9125		CCND1	cg07781399	0.729904	0.17449
				COA4	0.550891	3.82631		CCND2	cg08553284	0.905751	0.101519
				COA5	0.289532	3.12212		CCND3	cg12151296	0.895624	0.0628412
				COA6	0.597219	3.26965		CCNDBP1	cg10582045	0.824563	0.053408
				COASY	0.667819	4.03469		CCNE1	cg27475126	0.74895	0.283987
				COBLL1	0.706491	0.502925		CCNF	cg00591660	0.729017	0.631152
				COCH	0.949611	0.119824		CCNG1	cg04232649	0.799841	0.0136622
				COG1	0.66712	2.92873		CCNH	cg23296058	0.760995	0.0321804
				COG2	0.677799	2.90859		CCNI	cg16316472	0.883731	0.212289
				COG3	0.428378	2.47946		CCNI2	cg11688376	0.94398	0.302911
				COG4	0.730212	3.59857		CCNJL	cg11444704	0.819596	0.0295401
				COG5	0.605316	2.54346		CCNL2	cg08158776	0.984013	0.842755
				COG6	0.611242	1.88097		CCNO	cg19990229	0.775829	0.245148
				COG7	0.627944	1.91335		CCNT1	cg25408086	0.903213	0.287348
				COG8	0.676548	2.52747		CCNY	cg25654326	0.963789	0.67514
				COIL	0.646212	2.40954		CCNYL1	cg16218221	0.963373	0.218152
				COL18A1	0.927601	3.51325		CCR10	cg03107659	0.872304	0.0655735
				COL4A3BP	0.623699	3.92087		CCR2	cg07743747	0.882879	0.527305
				COL5A3	0.971252	-0.509547		CCR5	cg22984586	0.973279	0.384041
				COL6A2	0.950441	2.73872		CCR6	cg10482512	0.994187	0.373253
				COL9A2	0.82129	1.94827		CCR7	cg23663547	0.785111	0.233633
				COL9A3	0.877646	-0.284511		CCR9	cg22022041	0.976444	0.772881
				COLGALT1	0.705644	4.51693		CCRL2	cg13070763	0.74224	0.120628
				COLQ	0.806983	1.29024		CCRN4L	cg12149777	0.81474	0.053334
				COMMD1	0.579033	3.69048		CCS	cg24851651	0.974909	0.618426
				COMMD10	0.766217	3.17402		CCT2	cg00040646	0.746537	0.0664808
				COMMD2	0.537095	2.57594		CCT3	cg18993334	0.830042	0.124593
				COMMD3	0.49074	4.23348		CCT8	cg01112801	0.889544	0.776036
				COMMD3-BMI1	0.31578	1.41331		CD101	cg23953831	0.905692	0.132888
				COMMD4	0.579523	3.6291		CD109	cg03006477	0.817695	0.347947
				COMMD5	0.418768	3.57769		CD14	cg19008097	0.86155	0.473719
				COMMD6	0.604506	4.46576		CD160	cg25221984	0.866512	0.576595
[truncated: 10,292 more rows]

## Sheet: Table S2
Table S2 Experimental Design
Individual	AGE	BMI	PCT_BF	GENDER	ETHN	VISIT	Meth Chip
Aa	55	25.8	33.7	FEM	AFR	1	MC1
Aa	55	25.8	33.7	FEM	AFR	2	MC1
Aa	55	25.8	33.7	FEM	AFR	3	MC1
Ab	49	38.6	52.8	FEM	AFR	1	MC2
Ab	49	38.6	52.8	FEM	AFR	2	MC2
Ab	49	38.6	52.8	FEM	AFR	3	MC2
Ac	57	22.2	31.1	FEM	AFR	1	MC2
Ac	57	22.2	31.1	FEM	AFR	2	MC2
Ac	57	22.2	31.1	FEM	AFR	3	MC2
Ad	61	28.6	39.9	FEM	AFR	1	MC3
Ad	61	28.6	39.9	FEM	AFR	2	MC3
Ad	61	28.6	39.9	FEM	AFR	3	MC3
Ce	50	20.3	19	FEM	CAU	1	MC1
Ce	50	20.3	19	FEM	CAU	2	MC1
Ce	50	20.3	19	FEM	CAU	3	MC1
Cf	57	31.1	40.6	FEM	CAU	1	MC1
Cf	57	31.1	40.6	FEM	CAU	2	MC1
Cf	57	31.1	40.6	FEM	CAU	3	MC1
Cg	39	19.4	23.9	FEM	CAU	1	MC2
Cg	39	19.4	23.9	FEM	CAU	2	MC2
Cg	39	19.4	23.9	FEM	CAU	3	MC2
Ch	54	20.9	24.7	FEM	CAU	1	MC2
Ch	54	20.9	24.7	FEM	CAU	2	MC2
Ch	54	20.9	24.7	FEM	CAU	3	MC2
Mi	42	26.6	23.7	MAL	CAU	1	MC1
Mi	42	26.6	23.7	MAL	CAU	2	MC1
Mi	42	26.6	23.7	MAL	CAU	3	MC1
Mj	40	25.3	20.2	MAL	CAU	1	MC3
Mj	40	25.3	20.2	MAL	CAU	2	MC3
Mj	40	25.3	20.2	MAL	CAU	3	MC3
Mk	57	27.6	18.5	MAL	CAU	1	MC3
Mk	57	27.6	18.5	MAL	CAU	2	MC3
Mk	57	27.6	18.5	MAL	CAU	3	MC3
Ml	44	25	18.7	MAL	CAU	1	MC3
Ml	44	25	18.7	MAL	CAU	2	MC3
Ml	44	25	18.7	MAL	CAU	3	MC3

## Sheet: Table S3
Table S3 Eigenvalues of Principal Components for Each Omic Data type
	Clinical	Transcript	Methyl	miRNA
PC1	18.4	20.3	19.6	19.6
PC2	15.3	18.4	9.5	13.9
PC3	9.2	10	7.3	9.9
PC4	8.2	8.3	7.3	9.4
PC5	6.7	6.1	6.5	6.2
PC6	6.1	4.6	6.2	4.9
PC7	5	4.5	5.7	4.5
PC8	4.3	3.4	5.6	3.7
PC9	4.1	3	5.5	3.4
PC10	2.8	2.6	5.2	2.9
SUM	80.1	81.2	78.4	78.4

## Sheet: Table S4
Table S4 R-squared statistics by CpG location and type
	3'UTR	TSS200	5'UTR	Body	1st exon	TSS1500	Intergen		Shelf	Island	None	Shore		Enhancer	CDMR	RDMR	DMR
Mean	0.437	0.446	0.453	0.463	0.463	0.474	0.52		0.434	0.456	0.456	0.48		0.481	0.538	0.539	0.553
Median	0.403	0.405	0.418	0.427	0.42	0.44	0.496		0.402	0.409	0.426	0.449		0.451	0.53	0.534	0.555
StDev	0.198	0.204	0.203	0.209	0.214	0.21	0.219		0.196	0.215	0.198	0.212		0.207	0.202	0.208	0.217
Min	0.032	0.028	0.031	0.022	0.037	0.031	0.026		0.028	0.023	0.022	0.035		0.029	0.064	0.055	0.036
Max	0.999	0.999	0.999	0.999	0.998	0.999	0.999		0.998	0.999	0.999	0.999		0.999	0.997	0.996	0.999
N	16486	47689	39524	152931	20882	64152	113665		27120	117591	111440	85513		61208	4256	7943	12705

## Sheet: Table S5
Table S5 Correlation between Peak CpG and abundance of nearest Transcript
GeneID	Illumina	CORREL	CHR
AACS	cg13348062	-0.550592	12
AARS	cg06767762	-0.570049	16
AARSD1	cg06150940	-0.519135	17
ABAT	cg01881182	0.526095	16
ABCC1	cg10118456	0.541107	16
ABCC13	cg12162424	-0.546673	21
ABCD4	cg01507833	0.519978	14
ABCG1	cg01881899	-0.55548	21
ABHD14B	cg10630880	0.541753	3
ABI3	cg11133963	-0.613859	17
ABLIM1	cg12649038	-0.542401	10
ABLIM3	cg25326776	0.545495	5
ABR	cg17524867	0.553291	17
ABT1	cg16558530	-0.562324	6
ACACA	cg13358061	0.528612	17
ACAD8	cg20307448	-0.5291	11
ACBD4	cg27401724	-0.609046	17
ACBD6	cg20824549	-0.502987	1
ACCS	cg20240860	-0.642947	11
ACSF3	cg04360875	-0.604525	16
ACSL1	cg00372249	0.550712	4
ACSS1	cg03321508	0.677757	20
ACTN1	cg00841968	-0.614473	14
ACTR1B	cg26665480	-0.54846	2
ACTR5	cg09937324	-0.546895	20
ADAL	cg27015174	-0.619229	15
ADAP1	cg07070518	-0.500005	7
ADAP2	cg26069230	0.515584	17
ADARB1	cg21913632	-0.580867	21
ADCK5	cg04211370	-0.507731	8
ADCY3	cg26752663	-0.535358	2
ADCY9	cg13574337	-0.516443	16
ADHFE1	cg20295442	-0.506772	8
ADORA2A	cg27381549	-0.579994	22
ADSL	cg01989157	-0.524052	22
AEBP1	cg25289803	0.511972	7
AES	cg05350224	-0.525229	19
AGFG2	cg03431524	-0.609858	7
AGPAT4	cg09810169	-0.565926	6
AGPAT9	cg00230700	-0.722606	4
AHCY	cg23636941	0.566829	20
AHR	cg05071212	-0.517522	7
AIG1	cg15029183	0.528203	6
AIM1	cg05873285	-0.583143	6
AIM2	cg10636246	-0.578638	1
AIP	cg13603599	-0.584171	11
AKAP2	cg14488390	0.523259	9
AKR1B1	cg23918923	-0.547693	7
AKT2	cg25333225	-0.502019	19
ALDH16A1	cg27420674	-0.625421	19
ALKBH3	cg15593337	0.546291	11
ALOX5	cg27243389	-0.621788	10
AMPD3	cg24283921	-0.509163	11
ANKLE2	cg21547824	0.557952	12
ANKMY1	cg17974674	-0.60333	2
ANKRD11	cg04503319	0.522809	16
ANKRD39	cg16706496	-0.565158	2
ANKRD40	cg20807852	0.535674	17
ANKRD52	cg03122372	-0.509252	12
ANKS3	cg10381114	-0.556556	16
ANO8	cg23298492	-0.558647	19
ANPEP	cg05985767	0.61474	15
ANXA4	cg25099065	-0.50503	2
ANXA6	cg15892650	-0.564502	5
AP2A2	cg18269526	-0.623972	11
AP2B1	cg14526166	-0.510264	17
AP3M2	cg20100002	0.640442	8
APBA2	cg05790451	0.657678	15
APBA3	cg20366831	-0.510374	19
APBB1	cg13334650	-0.579042	11
APOBEC3A	cg06932384	0.58144	22
APOBEC3F	cg17035591	-0.662316	22
APOL3	cg23889684	-0.596464	22
ARAP3	cg11893951	-0.558221	5
ARFGAP2	cg18809522	0.516195	11
ARHGAP10	cg27448532	-0.573586	4
ARHGAP17	cg05859441	-0.509408	16
ARHGAP26	cg01204911	-0.509933	5
ARHGAP5	cg26916470	-0.522646	14
ARHGAP9	cg04043816	0.507844	12
ARHGEF10L	cg07233343	-0.537334	1
ARHGEF7	cg16763574	-0.526374	13
ARIH2	cg06641503	-0.540025	3
ARL1	cg10656674	0.509944	12
ARL11	cg11765205	-0.509942	13
ARL6IP4	cg02969798	-0.576803	12
ARMC10	cg09019002	0.62118	7
ARPC1B	cg02257708	-0.551789	7
ARPC5L	cg14287565	0.56053	9
ARRDC2	cg23931381	-0.618281	19
ARRDC5	cg07755245	-0.645561	19
ARSD	cg18007543	0.674136	X
ASAP1	cg06404572	0.568586	8
ASPH	cg05260469	-0.508689	8
ASPSCR1	cg17367168	0.627449	17
ATAD3A	cg23590525	-0.525076	1
ATAD3B	cg16013630	-0.612361	1
ATE1	cg08905999	0.576397	10
ATF6	cg22522357	-0.51387	1
ATF7	cg21755457	0.501998	12
ATG16L1	cg16786661	0.582501	2
ATG16L2	cg11944287	0.518499	11
ATN1	cg07242901	-0.505786	12
ATP10A	cg10734665	-0.557099	15
ATP11A	cg12194594	0.558864	13
ATP13A1	cg19548524	0.503925	19
ATP5A1	cg23376861	-0.55494	18
ATP5D	cg00733683	0.562145	19
ATP5G2	cg06632207	0.595343	12
ATP5G3	cg05223591	-0.501994	2
ATP5I	cg16238933	0.513407	4
ATP6V0E2	cg01928553	-0.625157	7
ATP6V1E2	cg27485921	0.508835	2
ATP8B2	cg24671951	-0.526455	1
ATP8B4	cg13399903	-0.527903	15
ATP9B	cg10823157	-0.517648	18
ATPIF1	cg26420824	0.53122	1
ATRX	ch.X.1171704R	-0.674704	X
ATXN3	cg09972424	-0.558363	14
ATXN7L3	cg25718732	-0.539648	17
AXIN1	cg07915516	-0.613309	16
AXIN2	cg09119854	-0.627225	17
B3GALNT2	cg26050004	0.590198	1
B3GALTL	cg08089900	0.629258	13
B3GAT1	cg15161691	-0.600888	11
B3GNTL1	cg06456958	-0.633626	17
BACH1	cg15572535	0.527277	21
BACH2	cg03508908	0.555199	6
BAD	cg25069102	0.513133	11
BAG2	cg10230427	0.575672	6
BAG3	cg02046226	-0.535207	10
BAHD1	cg04170294	0.543581	15
BAIAP3	cg01856892	0.599375	16
BASP1	cg19078576	-0.609663	5
BATF	cg21048162	-0.634645	14
BAX	cg14833160	0.506709	19
BAZ1B	cg07467649	0.505101	7
BAZ2A	cg20829193	-0.532519	12
BBX	cg02121891	-0.555968	3
BCAS4	cg14950044	-0.618208	20
BCKDHB	cg13116174	0.522379	6
BCL11A	cg00543073	-0.505607	2
BCL11B	cg10509607	-0.522268	14
BCL2L12	cg14678021	-0.578312	19
BCL3	cg22499719	0.572101	19
BCL6	cg07733576	-0.557667	3
BCL7A	cg10552903	0.524597	12
BCL7C	cg06815754	0.535726	16
BCL9	cg24307292	-0.643034	1
BCL9L	cg20865656	0.595318	11
BHLHE40	cg20971407	-0.508301	3
BIN1	cg24998649	-0.507371	2
BLK	cg03860768	-0.641047	8
BLMH	cg08447405	-0.500749	17
BLVRA	cg04391064	0.585498	7
BMP6	cg08198851	-0.509637	6
BMX	cg22745747	-0.57477	X
BPHL	cg19822428	-0.587605	6
BRAF	cg12867312	0.568627	7
BRD9	cg11237951	-0.515265	5
BRF1	cg19676553	0.537181	14
BST1	cg08218101	-0.821219	4
BTBD11	cg15048554	-0.588583	12
BTBD2	cg11260022	-0.593541	19
BTBD6	cg01527407	-0.569873	14
BTK	cg00126698	-0.501849	X
BTN3A2	cg14345882	-0.691901	6
BTN3A3	cg03783907	-0.506523	6
C12orf10	cg08116238	-0.564709	12
C12orf44	cg00456348	-0.714179	12
C12orf49	cg02750065	-0.501043	12
C12orf75	cg10623913	-0.722729	12
C15orf57	cg20602300	-0.568458	15
C16orf58	cg02843500	0.539425	16
C16orf86	cg26335299	0.554016	16
C17orf62	cg27215100	-0.525589	17
C19orf12	cg27304729	-0.505459	19
C19orf40	cg00891608	0.527649	19
C19orf59	cg18732541	-0.528606	19
C1orf159	cg08039585	-0.532415	1
C1orf162	cg01083093	-0.568114	1
C1orf21	cg21777154	-0.541131	1
C1orf228	cg07722722	0.547427	1
C1orf86	cg24649713	-0.671098	1
C20orf196	cg20828837	-0.507953	20
C21orf33	cg21547557	-0.598477	21
C22orf46	cg14856679	0.65283	22
C2orf76	cg19719653	0.508551	2
C3AR1	cg09643054	-0.530433	12
C3orf62	cg21548152	0.522872	3
C5AR1	cg02892690	-0.582916	19
C5orf22	cg12193657	0.581593	5
C5orf56	cg11576424	-0.573124	5
C6orf226	cg04530460	0.520487	6
C7orf50	cg19263161	-0.597263	7
C7orf55	cg07819926	-0.512707	7
C8orf33	cg01040181	0.588051	8
CA2	cg06119051	-0.510594	8
CA4	cg04532952	-0.687627	17
CA5B	cg05059994	0.516263	X
CABP5	cg05308117	-0.597678	19
CACNA1I	cg00984060	0.634123	22
CACNA2D2	cg26325335	0.645755	3
CACNA2D4	cg10665892	-0.558643	12
CAD	cg04105453	0.555308	2
CALCOCO1	cg06157435	0.52375	12
CALHM2	cg02167201	-0.614418	10
CALML4	cg08642285	-0.528156	15
CALR	cg14000467	0.611442	19
CAMK2D	cg02739013	-0.563004	4
CAMTA1	cg07605269	-0.610183	1
CAPN2	cg19318393	0.558893	1
CAPZB	cg20910385	-0.508514	1
CARD11	cg14168009	-0.581332	7
CARD6	cg16250754	-0.507437	5
CARKD	cg19855366	0.589248	13
CARS2	cg10993865	0.551925	13
CASZ1	cg04622001	-0.611693	1
CAT	cg03728580	-0.592608	11
CBR1	cg01962969	-0.614967	21
CBX7	cg10339854	-0.545241	22
CCAR1	cg21419528	-0.517931	10
CCDC12	cg18461635	-0.510565	3
CCDC124	cg23641158	-0.55086	19
CCDC130	cg25604739	-0.555324	19
CCDC50	cg23528751	-0.51925	3
CCDC51	cg10721942	-0.512867	3
CCDC6	cg04036272	-0.550155	10
CCDC88C	cg01055824	-0.576245	14
CCL28	cg23863670	0.508753	5
CCL4	cg17191872	-0.571477	17
CCL5	cg19411729	-0.668967	17
CCNB1IP1	cg02012712	-0.531683	14
CCND2	cg00814733	0.70577	12
CCR3	cg04111761	-0.588312	3
CCR5	cg07616471	-0.585345	3
CD160	cg08614201	-0.607486	1
CD180	cg19919989	-0.556154	5
CD19	cg05433111	-0.649052	16
CD2	cg00027570	-0.563666	1
CD22	cg12126686	-0.67582	19
CD226	cg13164537	-0.503656	18
CD247	cg09473725	-0.535401	1
CD248	cg14027234	-0.569853	11
CD27	cg22036538	-0.643037	12
CD28	cg07930752	-0.541708	2
CD300E	cg09648424	-0.50069	17
CD320	cg26908755	-0.535844	19
CD3D	cg25643644	-0.613483	11
CD3G	cg05160234	-0.640303	11
CD40LG	cg14232368	-0.596318	X
CD46	cg00102714	-0.581962	1
CD52	cg27430637	-0.625171	1
CD58	cg24695972	-0.66412	1
CD6	cg05956244	0.647412	11
CD7	cg25662857	-0.603445	17
CD79B	cg24091162	-0.684098	17
CD81	cg26382697	-0.695167	11
CD82	cg08698135	0.557749	11
CD8A	cg25939861	-0.679872	2
CD8B	cg04329870	-0.579589	2
CD93	cg12037947	-0.501453	20
CDA	cg04087271	-0.513155	1
CDC16	cg24890222	-0.577823	13
CDC25B	cg14165142	-0.606859	20
CDCA7L	cg00989315	0.51964	7
CDH23	cg27017382	-0.536564	10
CDK16	cg17465884	0.622443	X
CDK2	cg09106999	0.54396	12
CDK5R1	cg21855910	-0.522404	17
CDK6	cg23705979	0.55049	7
CDKL1	cg00785620	0.546283	14
CDKN1A	cg03032677	0.54362	6
CEACAM1	cg08174715	0.571876	19
CEACAM3	cg11310087	-0.602858	19
CEBPD	cg18923221	-0.603776	8
CENPBD1	cg09668047	-0.509484	16
CENPK	cg11190754	-0.533851	5
CENPL	cg26269644	-0.548693	1
CEP63	cg06109529	-0.60768	3
CES1	cg08077617	-0.780682	16
CHD3	cg12353788	-0.526285	17
CHI3L1	cg17014757	-0.701586	1
CHID1	cg11650874	-0.692669	11
CHMP1A	cg27134767	-0.518636	16
CHMP6	cg11100117	-0.592646	17
CHMP7	cg14349055	0.549711	8
CHST12	cg07921503	-0.557274	7
CHST13	cg24901725	-0.701457	3
CHST14	cg26767214	0.613319	15
CHST15	cg23899168	0.545355	10
CHST2	cg11108893	0.564821	3
CIITA	cg04945379	-0.579015	16
CIR1	cg21647975	0.553081	2
CISD3	cg23901967	-0.544734	17
CISH	cg21585138	-0.552048	3
CIZ1	cg14409940	-0.53025	9
CKAP4	cg26477549	-0.78533	12
CKAP5	cg16136385	0.520249	11
CLCF1	cg23797615	-0.667086	11
CLDN9	cg09674170	0.523214	16
CLEC12B	cg04314261	-0.562052	12
CLEC16A	cg04616529	-0.511818	16
CLEC2D	cg13553498	-0.543094	12
CLEC4D	cg14162076	0.718758	12
CLECL1	cg16744961	0.528473	12
CLMN	cg02950354	0.634925	14
CLN6	cg20716080	-0.555246	15
CLPB	cg12926404	0.632134	11
CLPP	cg16848221	-0.589968	19
CLPTM1	cg07829003	0.508207	19
CLSTN1	cg19858017	0.629956	1
CLTB	cg04165030	-0.538951	5
COCH	cg27041049	0.81454	14
COG5	cg23024343	-0.573596	7
COG7	cg10692753	-0.547761	16
COL18A1	cg05063690	0.840641	21
COMT	cg01335087	-0.505208	22
COPZ1	cg17271146	0.528278	12
CORO1B	cg16334425	-0.626595	11
COTL1	cg03100906	-0.535861	16
COX19	cg21511321	0.515828	7
COX5A	cg17397401	-0.506081	15
CPNE1	cg04508476	0.702672	20
CPNE2	cg25528940	0.585032	16
CPNE5	cg21716693	0.550562	6
CPSF1	cg14259716	-0.594043	8
CPSF3	cg12057242	0.533261	2
CPVL	cg17163760	-0.685292	7
CR1	cg11195082	-0.547	1
CR2	cg09936645	0.607772	1
CREB5	cg23418219	-0.590576	7
CRIP2	cg05185038	-0.713018	14
CROCC	cg00094269	-0.514174	1
CRTC3	cg03348466	-0.545707	15
CRYL1	cg25432738	0.581424	13
CSK	cg05984096	-0.50658	15
CSNK1D	cg04428071	0.560788	17
CSNK1G2	cg08143701	0.677608	19
CTBP1	cg13965224	0.532827	4
CTDP1	cg02761960	0.527469	18
CTNNA1	cg06606949	0.605229	5
CTSA	cg06670911	-0.535314	20
CTSC	cg16118839	-0.511772	11
CTSW	cg01669108	-0.510873	11
CTSZ	cg00539174	-0.511473	20
CUL9	cg20058270	0.606813	6
CWF19L1	cg11888571	-0.518102	10
CX3CR1	cg26162331	-0.533775	3
CXCL1	cg09054949	-0.71905	4
CXCR1	cg15768138	-0.555057	2
CXCR2	cg14150666	-0.618923	2
CXCR5	cg19599951	-0.736205	11
CXCR6	cg26466027	-0.53599	3
CXorf21	cg01997953	0.598474	X
CXorf38	cg00781978	0.709961	X
CYB561	cg22122808	0.666816	17
CYB5D1	cg04615859	-0.538229	17
CYP27A1	cg03460682	-0.658803	2
CYP4F3	cg11597043	-0.502907	19
D2HGDH	cg10515948	-0.515749	2
DBNDD2	cg00929635	0.595938	20
DCAF5	cg23037469	0.561497	14
DCAKD	cg02257320	-0.568067	17
DCTD	cg10059484	-0.518796	4
DCTN2	cg10058540	-0.607676	12
DCXR	cg27226927	-0.60381	17
DDB1	cg21043754	-0.552305	11
DDOST	cg14519150	-0.514996	1
DDX19A	cg27134364	0.509846	16
DDX23	cg13929079	0.514935	12
DDX3X	cg08242820	0.526563	X
DDX42	cg12354594	0.55799	17
DDX46	ch.5.2470662F	-0.593305	5
DDX50	cg27008222	0.513719	10
DDX54	cg15168615	-0.609404	12
DDX55	cg25716065	-0.584923	12
DDX56	cg22387839	0.512934	7
DDX60L	cg06654302	0.576559	4
DEAF1	cg08266839	-0.55477	11
DEF6	cg05583848	0.51186	6
DENND1C	cg11813073	-0.509538	19
DENND3	cg25465641	0.606393	8
DENND5A	cg26873132	0.515986	11
DEXI	cg07444131	0.605854	16
DFFB	cg00997310	-0.524893	1
DGKA	cg07679948	-0.53927	12
DGKD	cg10224592	-0.504858	2
DHDDS	cg05304531	0.583622	1
DHRS13	cg14929207	0.516869	17
DHRS3	cg06641388	0.617054	1
DIS3L2	cg26133217	0.513621	2
DMWD	cg26816363	-0.625533	19
DMXL1	cg25633114	-0.501262	5
DNAJB1	cg07483523	-0.545646	19
DNAJC11	cg03753670	0.591023	1
DNAJC17	cg16764778	0.551626	15
DNAJC30	cg25691834	0.629904	7
DNAJC8	cg03262242	0.557124	1
DNPEP	cg04215968	-0.503024	2
DOCK9	ch.13.1524792R	-0.506347	13
DOK2	cg21163717	-0.702931	8
DOK3	cg23950714	-0.596397	5
DOT1L	cg05345285	-0.58988	19
DPH2	cg06790019	0.593747	1
DPP3	cg08315050	-0.539099	11
DPP9	cg15404665	0.570113	19
DPY19L1	cg04065210	-0.579172	7
DPYD	cg26836456	0.502774	1
DRAP1	cg10172318	-0.543526	11
DSC2	cg06973234	-0.568492	18
DSTN	cg19765886	0.551507	20
DTX1	cg19631815	-0.738136	12
DTX2	cg15798862	0.578117	7
DUS1L	cg19917300	-0.549849	17
DUSP1	cg15890707	-0.558065	5
DUSP14	cg06716730	-0.694588	17
DUSP2	cg04118190	-0.558852	2
DVL1	cg26351554	-0.514988	1
DYNC1I2	cg19539318	-0.509982	2
DYRK1B	cg18692382	-0.516775	19
DYSF	cg03135061	-0.596256	2
E2F5	cg04207142	-0.511816	8
ECE1	cg07015435	-0.568376	1
ECE2	cg07460919	0.557574	3
ECHDC3	cg11103390	-0.571269	10
ECHS1	cg05640416	-0.542657	10
EEF1B2	cg25099438	0.624691	2
EEF1D	cg22839093	-0.607449	8
EEF2	cg16142977	-0.510281	19
EFEMP2	cg11944428	-0.515426	11
EFHD2	cg18132690	0.514526	1
EGLN2	cg11298343	-0.559175	19
EIF1AD	cg14908964	0.636244	11
EIF3G	cg26826183	-0.509637	19
EIF3I	cg18270627	-0.590137	1
EIF4ENIF1	cg00969153	0.539787	22
EIF5AL1	cg22529822	-0.553212	10
ELAC2	cg26162695	-0.501535	17
EMB	cg01731360	-0.792196	5
EMP3	cg02871614	0.638461	19
EMR3	cg07998554	-0.552207	19
ENC1	cg13275603	-0.701016	5
ENGASE	cg08040395	-0.552941	17
ENOSF1	cg07100532	-0.595695	18
EOMES	cg02694810	0.593937	3
EPN1	cg14283480	-0.523187	19
EPSTI1	cg03763873	-0.548004	13
ERBB2	cg26111030	0.543572	17
ERICH1	cg18581669	-0.571233	8
ERLIN1	cg20720056	0.551791	10
ESRRA	cg19542841	0.558316	11
ETS2	cg11216502	-0.517613	21
EVI5L	cg26841156	-0.540223	19
EVL	cg14245199	-0.53319	14
EXOC7	cg08122232	0.516201	17
EXOSC10	cg03617456	0.514008	1
EXT1	cg16286281	0.535718	8
EXTL3	cg04440597	0.508189	8
F8	cg08037664	-0.609615	X
F8A1	cg00917362	0.57499	X
FAAH	cg06911238	-0.691047	1
FADD	cg02307586	-0.533467	11
FADS1	cg25837350	0.575257	11
FAF1	cg12421536	0.515785	1
FAH	cg19622358	-0.601926	15
FAHD2A	cg25165049	-0.504403	2
FAIM3	cg23088126	-0.577246	1
FAM102A	cg13558912	-0.51769	9
FAM110A	cg16606561	0.626148	20
FAM118A	cg15477144	-0.619234	22
FAM126A	cg13002945	-0.526996	7
FAM129A	cg13674705	-0.552046	1
FAM131A	cg01317029	-0.584466	3
FAM134B	cg15529432	-0.522804	5
FAM153C	cg03598122	0.524676	5
FAM175A	cg09818588	0.52367	4
FAM193A	cg03498228	0.511947	4
FAM193B	cg17393458	-0.522254	5
FAM195B	cg21659714	-0.511877	17
FAM24B	cg14374521	-0.557955	10
FAM49A	cg07714319	-0.648277	2
FAM49B	cg02323958	0.514085	8
FAM50B	cg12840312	-0.569193	6
FAM53B	cg24916358	-0.548145	10
FAM78A	cg21207741	0.56619	9
FAM84B	cg02123667	0.525806	8
FAM86A	cg03383789	0.522801	16
FANCA	cg03809021	-0.660772	16
FANCE	cg09490277	0.621838	6
FANCI	cg03489186	0.565871	15
FARS2	cg00418528	0.584703	6
FARSB	cg19696123	0.500331	2
FASLG	cg15729230	-0.560479	1
FASN	cg27460534	-0.547442	17
FBLN7	cg01154505	-0.603996	2
FBXL12	cg22019666	-0.502579	19
FBXL14	cg17150898	-0.528796	12
FBXL18	cg12551957	-0.537179	7
FBXL19	cg05958702	0.526683	16
FBXO21	cg22694318	0.579841	12
FBXO31	cg09642825	-0.597279	16
FBXW8	cg16111737	0.561879	12
FCAR	cg02478708	0.588008	19
FCER2	cg21121609	-0.622665	19
FCGBP	cg24077401	-0.676242	19
FCGR3B	cg00974864	-0.501808	1
FCHO2	cg04999502	0.582034	5
FCRL3	cg19602479	-0.658263	1
FCRL6	cg25698205	-0.729377	1
FDFT1	cg12568669	-0.633686	8
FDPS	cg06352803	0.526847	1
FES	cg03209642	-0.53548	15
FGD2	cg23185774	-0.621009	6
FGD3	cg14580443	0.599011	9
FGFRL1	cg19121473	-0.55199	4
FGR	cg22402398	0.619598	1
FHIT	cg13745692	-0.549695	3
FHL3	cg16585132	-0.77794	1
FKBP11	cg23937608	-0.54732	12
FKBP5	cg02665568	-0.570076	6
FLJ31306	cg10242170	0.52425	14
FLYWCH1	cg27223663	-0.5366	16
FNDC3B	cg17071181	0.519563	3
FOXK1	cg23668004	0.550283	7
FOXK2	cg24793584	-0.611023	17
FOXO1	cg10733317	0.500638	13
FPR2	cg16052198	-0.53826	19
FPR3	cg26223555	-0.503134	19
FRAT2	cg13680696	-0.535092	10
FRG1B	cg08141612	-0.743294	20
FRMD4A	cg08734931	0.638651	10
FTSJ3	cg05642923	0.520968	17
FUCA1	cg04160030	0.573796	1
FUZ	cg19856145	0.503712	19
FXR2	cg26904212	-0.538421	17
FXYD5	cg17922329	-0.520078	19
FXYD7	cg22392666	0.59469	19
FYN	cg14683699	-0.57431	6
FZD1	cg25336926	0.556653	7
G6PC3	cg22243039	0.570514	17
GAB1	cg09355803	-0.504558	4
GABPB1	cg09706180	0.506887	15
GABPB2	cg10124491	-0.59476	1
GAK	cg16950088	0.600924	4
GALK2	cg06104007	0.573198	15
GALNS	cg08136432	0.575522	16
GALNT10	cg13579752	-0.506171	5
GALNT2	cg24250902	-0.555128	1
GAS2L1	cg25976170	0.713016	22
GATC	cg17217490	-0.521254	12
GCA	cg03452895	-0.527134	2
GCLM	cg14860494	-0.507565	1
GDPD5	cg01522592	-0.559054	11
GFER	cg08500908	-0.555061	16
GFI1	cg08664810	0.567079	1
GGT1	cg26486070	-0.761901	22
GIMAP5	cg08360009	-0.589271	7
GIMAP7	cg16532400	-0.504551	7
GIPC1	cg19517476	-0.535926	19
GK	cg24281651	0.548092	X
GLIPR1	cg13500029	-0.539908	12
GLIPR2	cg13466565	0.5313	9
GLOD4	cg12256311	0.501995	17
GLT1D1	cg06419750	-0.566516	12
GLTSCR2	cg27064845	-0.5678	19
GLUL	cg15389472	-0.526944	1
GLYCTK	cg04350287	-0.506306	3
GMDS	cg23411150	0.542245	6
GMEB1	cg11336539	-0.504241	1
GNAS	cg10797197	0.551695	20
GNB5	cg14120436	0.611341	15
GNG7	cg01823541	0.519281	19
GNLY	cg24620635	-0.771565	2
GOLGA3	cg04013089	0.578821	12
GOLGA7B	cg08211837	0.514833	10
GOLGA8B	cg02966722	0.559927	15
GOSR2	cg21239660	-0.511053	17
GPAA1	cg17201535	-0.531463	8
GPN1	cg23039201	0.508062	2
GPN2	cg05549769	-0.565729	1
GPR137B	cg08473553	0.579326	1
GPR15	cg19859270	-0.556635	3
GPR160	cg17537403	-0.716287	3
GPR162	cg19286986	-0.524776	12
GPR35	cg24543538	0.512019	2
GPR55	cg13531460	-0.53867	2
GPR56	cg16630572	-0.516569	16
GPS1	cg05037210	0.529385	17
GPX3	cg26638444	-0.667464	5
GPX4	cg04903600	-0.51489	19
GRAMD4	cg22264317	0.584266	22
GRB10	cg00228281	0.551682	7
GRHPR	cg14282215	-0.537512	9
GRK6	cg05572003	-0.567082	5
GSTM1	cg18938907	-0.912395	1
GSTM4	cg27182047	-0.630086	1
GTF2E2	cg08961299	0.517314	8
GTPBP3	cg18113780	0.630799	19
GYPC	cg19484420	0.50455	2
GZMB	cg08766149	-0.625459	14
GZMH	cg22228134	-0.641573	14
H2AFX	cg06200634	-0.569382	11
H2AFY	cg23349014	0.540506	5
H3F3B	cg20654624	-0.524202	17
HAL	cg15438951	-0.526743	12
HAPLN3	cg25867569	-0.570233	15
HBZ	cg08400316	-0.727392	16
HCG11	cg05842120	-0.661275	6
HCK	cg04718428	-0.520081	20
HDAC11	cg25150878	0.566791	3
HDDC2	cg25680145	-0.634254	6
HEATR2	cg23000066	0.501766	7
HEATR3	cg01561092	-0.508053	16
HEBP2	cg21016503	-0.839295	6
HELB	cg06239064	-0.510278	12
HERC2P2	cg09242901	0.524455	15
HERC4	cg13848773	-0.502344	10
HEXA	cg11540416	-0.556656	15
HINFP	cg22954171	0.586068	11
HINT2	cg00193668	-0.557707	9
HIP1	cg20796544	0.563873	7
HIPK2	cg24540732	0.531656	7
HIRA	cg25148866	-0.519009	22
HIRIP3	cg01750847	0.627668	16
HIST1H2BJ	cg04424621	-0.573879	6
HIST3H2A	cg21453443	-0.663669	1
HIVEP3	cg01465596	-0.680952	1
HKR1	cg23448505	-0.705714	19
HLA-DQA1	cg22933800	0.905714	6
HLA-DRB5	cg15708909	-0.896539	6
HLCS	cg22777062	0.552528	21
HMBOX1	cg00954578	0.510627	8
HMOX2	cg07212747	-0.52303	16
HNRNPUL1	cg11313468	0.526159	19
HOPX	cg06202778	-0.606743	4
HOXB2	cg13872950	-0.639272	17
HP	cg23815491	-0.563332	16
HPCAL4	cg08947181	0.52105	1
HRAS	cg08141873	-0.651121	11
HRH2	cg05157516	-0.657401	5
HS6ST1	cg13525428	0.567311	2
HSD17B7P2	cg05588334	-0.58984	10
HSF1	cg11375622	-0.552418	8
HSPA8	cg03309938	-0.558634	11
HSPB1	cg27376817	-0.541032	7
HSPBP1	cg00383598	-0.510433	19
HTT	cg02197303	-0.58418	4
HUS1	cg23633700	0.532002	7
HVCN1	cg25683989	-0.512858	12
HYAL2	cg24335984	-0.503471	3
HYI	cg05396731	-0.516282	1
ICMT	cg25194807	-0.507271	1
ID3	cg04483506	0.521707	1
IDH3B	cg15383386	-0.522771	20
IDUA	cg01572696	0.538473	4
IFI27L2	cg11120736	-0.578333	14
IFI44L	cg05696877	-0.678824	1
IFIT5	cg13172359	-0.569202	10
IFITM3	cg20008734	-0.666187	11
IFRD1	cg08251362	0.560815	7
IFT52	cg27076781	-0.535683	20
IFT57	cg23492215	0.602455	3
IGF1R	cg10389812	0.531952	15
IGFBP4	cg18928737	0.503414	17
IKBKE	cg26859016	-0.571513	1
IKZF3	cg15637191	-0.581318	17
IL10RA	cg01697865	-0.583891	11
IL12RB1	cg11992736	-0.646338	19
IL1R1	cg26657648	0.574101	2
IL1R2	cg08879111	0.555572	2
IL21R	cg02787852	-0.61619	16
IL23A	cg21477985	0.51101	12
IL32	cg00239353	-0.787117	16
IL5RA	cg08404225	-0.542671	3
IL6R	cg05756780	-0.568042	1
ILK	cg22636316	-0.503234	11
ILVBL	cg23098599	0.536349	19
IMMT	cg01020427	0.560208	2
IMP4	cg09640202	-0.623235	2
INADL	cg12128740	-0.590108	1
INF2	cg02305961	-0.543484	14
INO80B	cg19149222	-0.534257	2
INO80E	cg09245872	-0.548716	16
INPP5A	cg24571871	0.511934	10
INPP5E	cg18285951	-0.681613	9
INSIG2	cg14705142	-0.524074	2
IPO9	cg15555463	0.525101	1
IPPK	cg13577194	-0.513564	9
IQCG	cg01328500	-0.570807	3
IQSEC2	cg11670235	-0.505502	X
IRS2	cg11153485	0.533962	13
ISG15	cg16526047	-0.611607	1
ITFG3	cg01854389	-0.523041	16
ITGAL	cg04716530	-0.558807	16
ITGAV	cg23613429	0.513041	2
ITGB1	cg16365445	-0.575704	10
ITGB2	cg09917223	-0.65992	21
ITGB7	cg04972065	0.510804	12
ITIH4	cg11645453	0.688807	3
ITM2A	cg20287862	-0.563732	X
ITPA	cg20018344	0.618829	20
ITPK1	cg02039485	-0.507132	14
ITPKB	cg23038277	-0.545512	1
ITPRIPL1	cg24351076	-0.660148	2
JAGN1	cg21777166	0.539061	3
JAKMIP1	cg04777091	0.61023	4
JAM3	cg04913265	-0.582584	11
JUP	cg14957346	-0.529426	17
KATNB1	cg03852056	-0.594726	16
KBTBD11	cg23426958	-0.654445	8
KCNAB2	cg01014986	-0.522465	1
KCNE3	cg05789714	-0.506743	11
KCNH2	cg21737698	0.570918	7
KCNK6	cg08216899	-0.573824	19
KCNN4	cg15977816	-0.573823	19
KCTD15	cg05620842	-0.585423	19
KDM2B	cg01029623	0.518768	12
KDM5C	cg24985300	0.694463	X
KDM6A	cg01888389	0.652524	X
KDM6B	cg06941557	0.514675	17
KEAP1	cg25801292	0.550644	19
KIAA0020	cg24471894	0.519076	9
KIAA1324	cg21282282	-0.507131	1
KIAA1432	cg06977427	-0.550521	9
KIF13B	cg06238667	-0.552176	8
KIF16B	cg04553446	-0.722191	20
KIF1B	cg18312118	0.504002	1
KIF1C	cg23418198	-0.636066	17
KIF22	cg11255039	0.659848	16
KIF3A	cg03916002	-0.522144	5
KIFAP3	cg08913769	-0.536743	1
KIFC2	cg05317714	0.539254	8
KIR2DL1	cg01387220	-0.58063	19
KIR3DL2	cg08510934	-0.516026	19
KLHDC3	cg04730839	0.637375	6
KLHDC4	cg07208891	-0.549286	16
KLHDC7B	cg25665606	0.52551	22
KLHL36	cg15286847	-0.564474	16
KLHL6	cg11729363	-0.503676	3
KLRB1	cg13995453	-0.557363	12
KLRC4	cg10195814	-0.521597	12
KLRD1	cg15956469	-0.758945	12
KLRK1	cg18637238	-0.540187	12
KRAS	cg21247666	0.522333	12
L3MBTL2	cg00299943	0.514643	22
L3MBTL3	cg24214379	0.565635	6
LAG3	cg04671742	-0.522777	12
LAP3	cg00598235	-0.519955	4
LARP1	cg25105060	0.634482	5
LAT	cg07953307	-0.564795	16
LAX1	cg17711527	-0.586714	1
LCK	cg07571745	-0.650232	1
LCLAT1	cg12454169	0.724056	2
LCMT1	cg03437924	0.565936	16
LCN2	cg14631896	0.500045	9
LDLRAP1	cg18792528	-0.542291	1
LEF1	cg21515898	-0.517572	4
LETM1	cg07698591	-0.500932	4
LFNG	cg23510807	-0.636281	7
LGALS2	cg01646784	-0.523102	22
LGALS3BP	cg06720017	0.512507	17
LGR6	cg09030189	0.514703	1
LHPP	cg21390852	-0.527083	10
LILRA2	cg19486673	-0.539659	19
LILRA3	cg15460135	0.849658	19
LILRB1	cg05365532	-0.590886	19
LIMA1	cg15699942	-0.527754	12
LIMD1	cg03534662	-0.661046	3
LIMD2	cg09121543	-0.512991	17
LIME1	cg12413156	-0.595818	20
LIN7A	cg08480223	-0.574652	12
LIPA	cg12555086	-0.629725	10
LMAN2	cg18015985	-0.580404	5
LMBR1L	cg21739210	-0.538314	12
LMBRD2	cg12181029	-0.507386	5
LMF1	cg01495521	0.508105	16
LMNA	cg26667550	-0.617055	1
LOC100130581	cg25044734	-0.528642	17
LOC100132707	cg07531860	-0.523938	7
LOC283922	cg16486132	-0.554959	16
LOC388796	cg03260166	0.647288	20
LOC642846	cg00504896	-0.538762	12
LOC90784	cg02372225	0.694184	2
LOC93622	cg08069249	0.53852	4
LOH12CR1	cg10654526	0.523089	12
LONP1	cg22499809	-0.502489	19
LPAR5	cg12018809	-0.668387	12
LPAR6	cg03646329	-0.546302	13
LPCAT1	cg16272981	-0.530328	5
LPCAT2	cg00495811	0.501857	16
LPHN1	cg08173263	0.51208	19
LPIN1	cg15978565	-0.514069	2
LRIG1	cg08652369	0.595062	3
LRP5L	cg22106220	-0.503809	22
LRRC23	cg15264303	-0.527018	12
LRRC27	cg15083522	0.525518	10
LRRC33	cg15726700	0.502898	3
LRRC4	cg26595520	-0.63137	7
LRRC59	cg09592867	0.50321	17
LRRC6	cg15825065	-0.624764	8
LSM14A	cg25323809	-0.556356	19
LSM4	cg13740598	-0.542951	19
LSM7	cg08241841	-0.596018	19
LTBP3	cg17969560	-0.579297	11
LTBP4	cg02637086	-0.63514	19
LY6E	cg14489570	-0.535244	8
LY9	cg01367992	-0.51939	1
LYN	cg17643864	-0.518049	8
LYRM4	cg16393899	0.556718	6
LYSMD4	cg02329205	0.524039	15
LZTS2	cg15872922	0.503894	10
MACF1	cg22174844	0.570526	1
MAD1L1	cg17633015	-0.594325	7
MAD2L2	cg16134717	0.531658	1
MADD	cg17580616	-0.530419	11
MAF1	cg22147598	-0.520531	8
MAFF	cg17908947	-0.521873	22
MAFK	cg04344923	-0.521472	7
MAN1C1	cg10555744	-0.584364	1
MAN2C1	cg11846581	0.504974	15
MANSC1	cg19491035	-0.597904	12
MAP2K4	cg22652561	0.51355	17
MAP2K5	cg11838640	-0.573229	15
MAP3K10	cg08058591	-0.592366	19
MAP3K14	cg00146864	-0.596309	17
MAP3K4	cg03649130	0.567706	6
MAP4K1	cg20748559	-0.514927	19
MAPK1IP1L	cg21053089	-0.501527	14
MAPK7	cg23314805	0.520344	17
MAST4	cg12568520	0.542466	5
MATK	cg02798144	0.622006	19
MAVS	cg17864421	-0.51049	20
MAZ	cg02586198	-0.624408	16
MBD1	cg12008613	0.563622	18
MBOAT1	cg04369491	-0.579713	6
MBOAT2	cg15311822	-0.512754	2
MBTPS1	cg04491089	-0.577283	16
MCM3	cg21462316	0.53962	6
MCM3AP	cg03753597	0.518798	21
MDFIC	cg11256364	-0.534951	7
MDM4	cg21680979	0.564691	1
MED11	cg01715910	-0.538825	17
MED16	cg09429161	0.565922	19
MED24	cg07723258	0.624128	17
MED29	cg03301498	0.564142	19
MEF2A	cg20240243	0.573972	15
MEN1	cg23222197	0.516877	11
MEPCE	cg13369981	0.500001	7
MEST	cg13145120	-0.516118	7
METAP1	cg03730969	0.554229	4
METTL13	cg06852250	0.508102	1
MFGE8	cg07344583	0.545822	15
MFHAS1	cg02049979	-0.568174	8
MFSD3	cg01115058	0.532079	8
MFSD7	cg13656831	-0.558157	4
MGAT4A	cg27611857	0.56544	2
MGC72080	cg01242451	0.502082	7
MGMT	cg05714579	0.638168	10
MICAL3	cg11945372	-0.633393	22
MICALL1	cg01777170	-0.510651	22
MIF	cg12738349	0.512433	22
MIF4GD	cg16835097	-0.620135	17
MLLT6	cg00710196	0.639679	17
MME	cg21496658	-0.545021	3
MMP9	cg23353432	-0.679477	20
MMS19	cg07052063	-0.595138	10
MORC2	cg23825480	-0.646329	22
MORC4	cg11865600	0.505998	X
MPG	cg03462322	0.548199	16
MPHOSPH9	cg10169515	0.507313	12
MPI	cg07630255	-0.612347	15
MPPE1	cg25033076	0.54846	18
MPRIP	cg27376514	-0.577128	17
MPST	cg02179764	-0.611886	22
MPZL2	cg18051914	-0.605082	11
MRPL16	cg25791430	0.571726	11
MRPL32	cg25649203	0.538244	7
MRPL34	cg01445659	0.596804	19
MRPS21	cg23819679	-0.527206	1
MRPS26	cg07357256	-0.518808	20
MRPS27	cg15913645	-0.606823	5
MRPS34	cg16744862	-0.578156	16
MRVI1	cg06885583	0.661335	11
MSI2	cg22149471	0.534278	17
MSL1	cg23194024	0.533071	17
MSL3	cg03147775	0.580594	X
MSRA	cg09538573	0.705033	8
MSTO1	cg18528640	-0.576324	1
MT1E	cg15134649	-0.605284	16
MT1X	cg00402068	-0.543548	16
MTA1	cg09230661	0.526833	14
MTERFD1	cg15423199	0.501664	8
MTG1	cg13623052	-0.523905	10
MTHFR	cg17745097	-0.518502	1
MTHFS	cg12364461	-0.553917	15
MTHFSD	cg06301726	0.694089	16
MTIF3	cg24780865	0.551592	13
MTMR11	cg00777271	0.609678	1
MTR	cg14520600	-0.522387	1
MTSS1	cg15235922	-0.592357	8
MVD	cg05355684	-0.614788	16
MVK	cg11967675	-0.516748	12
MVP	cg03946106	0.512451	16
MX1	cg26312951	-0.697378	21
MXD4	cg08788540	-0.624297	4
MXRA7	cg13387113	-0.71166	17
MYBL2	cg01086075	-0.613215	20
MYC	cg15465092	-0.507698	8
MYL6B	cg23309825	0.569305	12
MYO15B	cg25032094	0.628939	17
MYO18A	cg18748374	-0.583212	17
MYO1G	cg07826859	-0.512729	7
MYOF	cg26581982	-0.540309	10
MYOM2	cg08004620	-0.787944	8
MZF1	cg01050704	-0.501569	19
NAB2	cg17639059	-0.510464	12
NADK	cg14018698	0.539195	1
NAIP	cg27059340	-0.571639	5
NAPA	cg14189313	-0.538689	19
NAPRT1	cg08017634	-0.839487	8
NAPSB	cg25094735	0.741253	19
NBPF15	cg07565961	-0.51487	1
NBPF3	cg17800788	-0.671805	1
NCAPD2	cg10692528	0.505343	12
NCK2	cg05971891	0.53164	2
NCOA2	cg17125719	0.54672	8
NCOR2	cg03507593	-0.567124	12
NDUFA2	cg05148093	0.721233	5
NDUFA3	cg14889079	0.616768	19
NDUFA6	cg01529207	-0.50699	22
NDUFB8	cg25349900	-0.54545	10
NDUFC1	cg22706166	0.558764	4
NDUFS4	cg12351310	0.52044	5
NDUFS5	cg13500353	-0.524259	1
NDUFS7	cg19054833	0.626689	19
NDUFS8	cg24757160	0.593605	11
NDUFV1	cg21660623	-0.560708	11
NEIL2	cg13008174	0.598952	8
NET1	cg05908105	-0.534733	10
NEU3	cg16385237	0.51279	11
NEURL	cg06756291	-0.522378	10
NEURL4	cg12391328	-0.697629	17
NFATC1	cg18512446	-0.551859	18
NFATC3	cg02570644	-0.503024	16
NFIX	cg05356319	0.539857	19
NHP2L1	cg11677105	0.556361	22
NICN1	cg02487422	-0.505364	3
NIF3L1	cg01103255	-0.532819	2
NIPAL2	cg09965939	-0.746827	8
NISCH	cg26065870	-0.521314	3
NKG7	cg19564512	-0.610599	19
NLE1	cg04397065	-0.599137	17
NLRC5	cg05723552	-0.5196	16
NLRP2	cg17760849	-0.856411	19
NLRP3	cg07313373	-0.500775	1
NLRP6	cg02925222	-0.524008	11
NME1	cg25180585	0.565458	17
NMUR1	cg01616956	-0.721987	2
NOB1	cg05006942	0.551578	16
NOC2L	cg23731742	-0.66613	1
NOMO1	cg04492721	-0.558259	16
NOMO2	cg10266904	-0.507761	16
NOP56	cg16162018	-0.597361	20
NOV	cg16866373	-0.556946	8
NPL	cg26803289	0.5386	1
NPM3	cg00766678	0.660954	10
NR1D1	cg01346501	0.512164	17
NR2C2AP	cg17837485	0.696128	19
NR4A1	cg26446929	0.532655	12
NRBF2	cg09041916	-0.544055	10
NRBP2	cg21709871	0.512224	8
NSUN3	cg24143828	-0.523597	3
NSUN5	cg02605760	0.593978	7
NSUN7	cg19545623	-0.599916	4
NT5C	cg19847638	-0.615518	17
NT5DC1	cg01813649	0.521686	6
NT5M	cg18850434	-0.606486	17
NTHL1	cg01815912	-0.514233	16
NTNG2	cg16785690	0.519865	9
NUAK2	cg01012936	0.580376	1
NUBP1	cg01123518	0.526845	16
NUCB1	cg06721975	-0.64114	19
NUDT18	cg14222607	-0.537718	8
NUDT19	cg22980127	-0.511128	19
NUDT3	cg06526020	0.504487	6
NUDT9	cg07632032	0.540859	4
NUMB	cg26378183	-0.548942	14
NUP210	cg11584236	-0.505643	3
OCEL1	cg25689649	-0.63332	19
OLFM2	cg07742633	0.525074	19
OPN3	cg25389462	0.555972	1
ORMDL3	cg10909506	-0.675457	17
OSBPL1A	cg25928477	-0.512208	18
OSBPL3	cg18023771	0.547285	7
OSBPL5	cg17704864	-0.59931	11
P2RX4	cg13850344	0.537047	12
P4HTM	cg08455380	0.591693	3
PA2G4P4	cg25738116	0.509231	3
PACS2	cg01266790	-0.646517	14
PADI2	cg01603374	-0.545347	1
PAIP1	cg12679980	0.503792	5
PALLD	cg19910654	-0.532508	4
PANX2	cg21395191	-0.565377	22
PAOX	cg18563886	-0.567113	10
PAQR6	cg20302342	-0.792182	1
PARP11	cg10187932	-0.517159	12
PARP16	cg11718315	-0.573219	15
PARVB	cg06030166	-0.513908	22
PASK	cg24169315	-0.751333	2
PATL2	cg18454299	-0.564381	15
PAX5	cg14317609	0.530803	9
PCBP4	cg02096194	-0.509961	3
PCGF1	cg03203239	0.504293	2
PCGF3	cg08395784	-0.546585	4
PCNP	cg00248310	0.564716	3
PCNXL2	cg02587074	0.588836	1
PCNXL3	cg22712403	-0.515592	11
PCSK6	cg27370471	-0.595959	15
PCYT2	cg19573490	0.537186	17
PDCD11	cg26719024	-0.652136	10
PDCD5	cg06310844	0.514266	19
PDDC1	cg23660999	-0.537944	11
PDE4D	cg26078977	0.508489	5
PDE4DIP	cg09222993	0.531825	1
PDGFB	cg25676471	0.635842	22
PDIA4	cg02849913	-0.572719	7
PDPR	cg08479294	-0.574128	16
PDXP	cg01350767	-0.517466	22
PDZD4	cg06616051	0.575412	X
PECAM1	cg00879592	0.515407	17
PELI2	cg06744740	-0.526126	14
PELP1	cg11642829	0.506995	17
PER3	cg17328665	-0.648816	1
PEX10	cg19676238	-0.567606	1
PEX13	cg00326648	0.518605	2
PEX26	cg20545551	0.5641	22
PEX7	cg04068005	0.561483	6
PFDN1	cg07875121	0.501144	5
PFDN4	cg14415559	-0.51298	20
PFKFB2	cg08929303	-0.501054	1
PFKL	cg03257916	-0.50223	21
PGAM5	cg27485716	0.565136	12
PGS1	cg25818991	-0.518417	17
PHACTR2	cg18240653	0.516822	6
PHACTR4	cg25150572	0.510383	1
PHB2	cg03774484	0.58882	12
PHC2	cg13446210	-0.569332	1
PHF10	cg07652237	0.543106	6
PHF12	cg22149419	-0.524616	17
PHF19	cg14614490	-0.63677	9
PHF21A	cg08442823	0.617147	11
PHKB	cg04864062	0.506463	16
PHLPP2	cg07346700	0.545063	16
PIAS3	cg11246695	-0.511021	1
PIGL	cg13485874	0.546352	17
PIGQ	cg07024017	-0.545625	16
PIK3CG	cg11982525	-0.569756	7
PIK3R2	cg21651857	-0.542562	19
PIM2	cg18653991	0.559779	X
PIM3	cg27467552	-0.541566	22
PIN1	cg03560053	0.516398	19
PIP5K1C	cg03747030	0.600503	19
PKN1	cg08514957	-0.500855	19
PLA2G7	cg04043742	-0.548242	6
PLCB3	cg04355871	-0.572863	11
PLCG1	cg11602459	-0.610983	20
PLCG2	cg07397481	0.511761	16
PLCH2	cg07821364	-0.515862	1
PLD1	cg11276382	0.529779	3
PLEKHA1	cg01246254	-0.523787	10
PLEKHA2	cg24581462	-0.53503	8
PLEKHB1	cg16915828	0.557838	11
PLEKHF1	cg15561501	-0.677578	19
PLEKHG1	cg16540391	-0.606145	6
PLEKHG3	cg06998038	0.56152	14
PLEKHG4	cg08036514	-0.556252	16
PLEKHM2	cg24508996	-0.521264	1
PLIN5	cg22932336	0.607856	19
PLSCR1	cg23486067	0.532509	3
PMS1	cg05348668	0.529367	2
PMS2	cg15985338	0.510925	7
PMVK	cg23803022	-0.583782	1
PNKD	cg24533564	-0.535887	2
PNKP	cg07584631	0.554267	19
PNMA1	cg10523105	-0.555774	14
PNPLA6	cg13978767	0.55046	19
PNPLA7	cg01111842	0.508703	9
POLA2	cg16165748	-0.606528	11
POLD1	cg02370529	-0.65946	19
POLD2	cg12034187	-0.565481	7
POLE	cg13085553	0.558643	12
POLH	cg04516052	0.50512	6
POLM	cg02176683	0.538526	7
POLR2C	cg09801621	-0.574397	16
POLR2E	cg08298679	-0.556542	19
POLR2G	cg26125443	-0.536604	11
POLR2J4	cg03355241	-0.561606	7
POLR3C	cg03393821	0.573924	1
POM121	ch.7.1578169F	-0.533278	7
POMT1	cg19900346	-0.513509	9
POP1	cg04153114	0.565223	8
POP4	cg06738169	-0.542473	19
PORCN	cg06442736	-0.517149	X
POU2F2	cg21596498	-0.530593	19
PPFIBP2	cg11333968	0.587711	11
PPIL2	cg04983276	0.528689	22
PPM1F	cg25898577	-0.59534	22
PPP1CA	cg14591805	-0.596143	11
PPP1R16A	cg06398396	0.542748	8
PPP1R16B	cg16119522	-0.556876	20
PPP1R3D	cg01248445	-0.572712	20
PPP2R2B	cg17342759	-0.610034	5
PPP2R5C	cg05086282	-0.557931	14
PPP2R5D	cg09829838	0.648092	6
PPP3CC	cg01320780	0.572421	8
PPP4R1	cg25846765	-0.56325	18
PPP5C	cg09977703	-0.668856	19
PPT1	cg04560534	-0.542291	1
PQLC1	cg16872595	-0.566639	18
PRAM1	cg08409566	-0.590008	19
PRCC	cg06872172	-0.555907	1
PRF1	cg22900360	-0.706046	10
PRICKLE3	cg20746035	0.532344	X
PRKAR1B	cg16581738	0.599252	7
PRKCA	cg05845533	0.506753	17
PRKCE	cg02073763	-0.587914	2
PRKCH	cg09254210	-0.527428	14
PRKCQ	cg26818464	-0.587241	10
PRKCZ	cg06315149	-0.546209	1
PRKX	cg16115418	0.699169	X
PRMT1	cg02026306	0.551463	19
PRMT2	cg22517527	-0.631178	21
PRMT5	cg15378219	0.510948	14
PRMT6	cg09367891	-0.607239	1
PROK2	cg14981807	-0.52118	3
PRPF31	cg16659026	0.569746	19
PRPF6	ch.20.1534602F	-0.57515	20
PRPSAP1	cg09978734	0.52513	17
PRR5	cg10209441	-0.519905	22
PRR5L	cg02480298	-0.582862	11
PSEN2	cg08708961	-0.524032	1
PSKH1	cg03052099	-0.54311	16
PSMC3	cg20307385	-0.510637	11
PSMD3	cg14546197	0.545041	17
PSME3	cg17460285	0.517697	17
PSPC1	cg16276564	0.636807	13
PSTPIP2	cg17329670	-0.521505	18
PTAFR	cg14288403	-0.515851	1
PTCD3	cg02370978	0.569294	2
PTEN	cg02307823	-0.561459	10
PTGS2	cg25837803	-0.637694	1
PTMA	cg14928734	0.551535	2
PTPN23	cg05796261	-0.557812	3
PTPN9	cg02880256	0.548235	15
PTPRCAP	cg23456595	-0.656676	11
PTPRE	cg05524354	0.604667	10
PTPRN2	cg22216157	-0.565101	7
PTS	cg26389465	0.591981	11
PVRL1	cg26921987	0.541472	11
PYGL	cg19839026	-0.553502	14
PYHIN1	cg00112929	-0.550418	1
PYROXD2	cg05815419	-0.617143	10
QDPR	cg24273028	-0.580296	4
QPCT	cg15162392	-0.620449	2
QRSL1	cg18067520	-0.595092	6
QSOX2	cg14150774	0.646304	9
R3HCC1	cg18531635	-0.597858	8
RAB11B	cg25758978	0.540147	19
RAB11FIP3	cg05259946	0.653755	16
RAB32	cg26252281	-0.675925	6
RABAC1	cg01223422	-0.502776	19
RABGGTA	cg00951770	-0.533052	14
RAC2	cg10603757	-0.515331	22
RACGAP1	cg17434273	-0.529805	12
RALGDS	cg14103123	-0.659194	9
RANGAP1	cg10576267	-0.554119	22
RAP2A	cg03608515	-0.549193	13
RAPGEFL1	cg02722657	0.647787	17
RARG	cg08104462	-0.677585	12
RARRES3	cg18112681	-0.55402	11
RASA3	cg19866939	0.585577	13
RASGRP3	cg27236007	-0.505769	2
RASGRP4	cg00454042	-0.614374	19
RASSF1	cg00980904	-0.605139	3
RASSF2	cg03087372	-0.628674	20
RASSF7	cg21849661	-0.643064	11
RBBP4	cg18758482	0.606544	1
RBM19	cg07043361	0.526352	12
RBM4	cg01612449	-0.527931	11
RBM43	cg00935895	-0.513235	2
RBM47	cg17021988	0.620322	4
RBM4B	cg15181807	-0.521901	11
RBP7	cg25397076	-0.578435	1
RCC2	cg08038629	0.544175	1
RCE1	cg19932343	-0.573354	11
RDH13	cg05355320	-0.67666	19
RELL1	cg19136192	-0.569388	4
RELL2	cg14558566	0.534789	5
RERE	cg27388298	-0.607118	1
RFTN1	cg16850150	-0.612261	3
RFWD2	cg13983442	-0.592966	1
RFX7	cg25354858	0.501659	15
RFXAP	cg11105980	0.509974	13
RGS10	cg04182483	-0.570234	10
RGS3	cg14327394	-0.557108	9
RHOBTB2	cg18890417	-0.529866	8
RHOC	cg04859477	-0.509864	1
RHOU	cg12762413	-0.629186	1
RHPN1	cg18002896	0.557547	8
RIC8A	cg18075073	-0.559066	11
RIC8B	cg12053762	0.519078	12
RIN1	cg12062782	-0.578984	11
RIPK3	cg23621631	-0.658507	14
RLTPR	cg00846114	-0.533073	16
RMND5B	cg12145394	-0.506222	5
RNF103	cg03012821	-0.563343	2
RNF135	cg04193820	0.65144	17
RNF144B	cg22549437	-0.505903	6
RNF157	cg18961773	-0.536571	17
RNF213	cg15263723	0.547679	17
RNF215	cg20112827	-0.514842	22
RNF220	cg26035323	0.628262	1
RNF24	cg03224175	0.524398	20
RNPEP	cg03981535	-0.653575	1
RNPEPL1	cg00331740	-0.585724	2
ROPN1L	cg22411068	0.543654	5
RP2	cg14091713	0.513629	X
RPA1	cg04161398	0.542204	17
RPGRIP1	cg11571563	-0.527841	14
RPL18	cg24034412	0.614702	19
RPL18A	cg07795307	-0.596571	19
RPL26	cg23586394	0.510819	17
RPL28	cg06367459	-0.633653	19
RPL31	cg10446401	-0.647537	2
RPL36AL	cg24149364	0.507212	14
RPL39L	cg07441272	-0.55496	3
RPL5	cg04720380	0.537025	1
RPL8	cg24599650	0.571897	8
RPL9	cg19311470	-0.5929	4
RPLP0	cg07067085	0.620657	12
RPLP1	cg04291025	-0.562494	15
RPLP2	cg14574726	-0.550489	11
RPP38	cg08944318	0.591639	10
RPS11	cg11271593	-0.516509	19
RPS14	cg07155664	-0.544899	5
RPS15	cg19919828	-0.548658	19
RPS16	cg18487508	0.52203	19
RPS19	cg23029715	-0.515642	19
RPS23	cg05002974	0.60063	5
RPS27	cg20859470	-0.532355	1
RPS27L	cg09431919	0.532291	15
RPS4X	cg00008932	-0.542098	X
RPS5	cg13719843	0.514419	19
RPS6KA2	cg16490823	0.551979	6
RPSAP58	cg23358625	0.699148	19
RPTOR	cg16892887	-0.647537	17
RRM2B	cg09567670	0.507842	8
RRN3P2	cg02721426	-0.53389	16
RRN3P3	ch.16.700349R	-0.592131	16
RRP12	cg20016023	-0.530163	10
RSBN1	cg13958304	-0.54624	1
RSL24D1	cg10611753	0.539701	15
RSU1	cg23933602	0.724544	10
RTN1	cg20463862	-0.552955	14
RTN4	cg09592903	-0.533018	2
RTP4	cg15701237	-0.550923	3
RUNX3	cg21217270	-0.68507	1
RUVBL1	cg13703364	0.503733	3
RWDD2B	cg20220242	-0.641395	21
RWDD3	cg01206378	0.529492	1
RXRA	cg13941235	-0.509547	9
S100A12	cg02901136	-0.502032	1
S100A13	cg11343894	-0.521208	1
S100A9	cg07039113	0.584682	1
S100B	cg07328351	-0.516589	21
S1PR1	cg20740769	0.646445	1
SAC3D1	cg20213269	-0.509387	11
SAMD3	cg02227813	-0.626693	6
SAMD8	cg18373552	0.551753	10
SAMD9L	cg27451843	0.514215	7
SARM1	cg03598754	0.526574	17
SAT1	cg18154784	-0.505827	X
SBF1	cg13521869	-0.537455	22
SBK1	cg05139728	-0.62327	16
SCAMP2	cg18502522	0.592281	15
SCAMP4	cg07662734	-0.597847	19
SCARB1	cg25283432	-0.520968	12
SCFD2	cg04473654	0.577636	4
SCLY	cg22352273	-0.505343	2
SCMH1	cg16733643	0.632589	1
SCML4	cg02836135	-0.544514	6
SCNM1	cg01966665	0.529505	1
SCO2	cg05959377	-0.553863	22
SCRN2	cg11242907	-0.50539	17
SDCBP	cg17197774	-0.509656	8
SDHAP3	cg00938859	0.52206	5
SEC14L1	cg03290827	-0.516447	17
SEC22C	cg06068373	0.556025	3
SEC24D	cg09509433	0.605374	4
SEC61A1	cg14788242	0.543939	3
SEL1L3	cg08018825	0.528002	4
SEMA4C	cg17343483	-0.568901	2
SENP1	cg07908707	-0.548595	12
SEPW1	cg19500056	-0.613928	19
SERINC2	cg26034375	0.638391	1
SERPINA1	cg01606800	-0.55561	14
SERPINB6	cg08155050	0.502135	6
SESN2	cg01557411	0.557886	1
SETBP1	cg06907842	-0.521745	18
SETDB2	cg17741629	0.508312	13
SFT2D2	cg12468328	-0.509061	1
SFXN2	cg04774043	0.512875	10
SGK1	cg27289153	-0.54322	6
SGMS2	cg04297507	-0.525594	4
SGSH	cg08956673	-0.570674	17
SGTA	cg01227084	-0.500847	19
SH2D2A	cg25827666	-0.57807	1
SH2D3A	cg14530382	0.542591	19
SH3BGRL2	cg14515801	-0.60424	6
SH3BP5	cg27104695	-0.635101	3
SH3PXD2A	cg23985995	-0.648583	10
SHMT2	cg08163918	-0.544346	12
SIGLEC14	cg16034991	0.941362	19
SIGLEC16	cg20144488	-0.568379	19
SIGLEC5	cg24205048	-0.586857	19
SIGLEC8	cg18536198	-0.502903	19
SIRPA	cg15057581	-0.579675	20
SIRPB2	cg00228984	-0.5759	20
SIRT5	cg02206980	0.505084	6
SIT1	cg13832290	-0.643925	9
SKAP1	cg05106502	-0.617218	17
SKAP2	cg19216792	-0.590997	7
SKI	cg09807746	0.50669	1
SLAIN1	cg04139515	-0.51303	13
SLAMF7	cg11721194	-0.613403	1
SLAMF8	cg17972058	-0.597321	1
SLC11A2	cg01043320	0.547339	12
SLC12A6	cg20918730	0.500683	15
SLC12A7	cg09050160	-0.615855	5
SLC17A9	cg13044838	-0.528002	20
SLC18A2	cg14995160	-0.619636	10
SLC19A2	cg05969530	-0.576626	1
SLC1A5	cg22304262	-0.612775	19
SLC20A2	cg10806146	0.549703	8
SLC22A15	cg16619764	0.565056	1
SLC22A5	cg14196790	-0.722453	5
SLC25A1	cg02655711	-0.563965	22
SLC25A17	cg03309838	-0.559798	22
SLC25A22	cg19262958	-0.50754	11
SLC25A25	cg14522718	-0.532752	9
SLC25A26	cg15364450	0.539947	3
SLC25A29	cg18629527	-0.650675	14
SLC25A42	cg22145172	0.666505	19
SLC2A1	cg20282814	-0.530608	1
SLC2A6	cg16190350	-0.527835	9
SLC33A1	cg21538020	-0.525736	3
SLC35A3	cg15934090	0.599415	1
SLC35B2	cg02087075	-0.544967	6
SLC35B4	cg20476274	-0.507915	7
SLC35C1	cg00927035	0.509983	11
SLC35E2	cg25394461	-0.708807	1
SLC36A1	cg03212797	-0.553038	5
SLC37A2	cg03868193	0.536198	11
SLC38A2	cg09973502	-0.522332	12
SLC38A6	cg13676204	-0.516041	14
SLC38A9	cg18034294	0.50687	5
SLC39A1	cg05464581	-0.508874	1
SLC39A11	cg26310429	-0.511929	17
SLC41A1	cg10717869	-0.623314	1
SLC41A3	cg23163999	-0.525183	3
SLC43A1	cg11376147	0.592013	11
SLC45A3	cg17284384	0.509616	1
SLC7A5	cg27135163	0.50302	16
SLCO3A1	cg22260869	-0.505221	15
SLFN12L	cg11855615	0.503872	17
SMAD7	cg11645306	-0.727789	18
SMARCA4	cg23667572	-0.546926	19
SMC1A	cg22629722	0.554654	X
SMCHD1	cg20680872	0.505818	18
SMPD4	cg17848515	-0.53971	2
SMYD2	cg22613769	0.576478	1
SMYD3	cg20597172	-0.529277	1
SNAPC2	cg02772682	-0.62618	19
SND1	cg14634918	0.533642	7
SNHG11	cg00832101	-0.542115	20
SNHG12	cg10053149	-0.665071	1
SNHG8	cg03347050	-0.539114	4
SNPH	cg17341969	-0.695082	20
SNRPE	cg14283099	0.523404	1
SNRPG	cg24762021	0.509675	2
SNX16	cg13731609	-0.624193	8
SNX19	cg14779329	-0.568066	11
SNX29	cg03535985	0.560882	16
SNX8	cg24366105	-0.532661	7
SNX9	cg07538515	0.519328	6
SOCS7	cg02937763	0.503258	17
SORBS3	cg26654771	-0.546077	8
SORD	cg27073142	0.558984	15
SOX13	cg19779057	-0.616515	1
SPAG1	cg06636551	-0.505191	8
SPATA2	cg19277884	0.544284	20
SPATA5L1	cg26924012	0.567906	15
SPG7	cg05187422	-0.607758	16
SPIB	cg04508467	0.712314	19
SPINK2	cg21579147	0.59372	4
SPON2	cg02065148	-0.580947	4
SPRYD3	cg27448161	-0.53563	12
SRC	cg23410129	-0.508912	20
SRD5A3	cg22060735	-0.741205	4
SRI	cg26644764	0.517043	7
SRP14	cg10636054	-0.567912	15
SRP19	cg10484990	0.513772	5
SRRT	cg10426581	0.630688	7
SRXN1	cg24012925	-0.64726	20
SSB	cg00767846	0.570608	2
SSBP3	cg15393022	-0.546048	1
SSBP4	cg25902939	0.64813	19
SSH1	cg05152479	0.548282	12
SSH2	cg14426167	-0.641398	17
SSH3	cg01376079	-0.579855	11
ST14	cg02850715	0.591909	11
ST20	cg26673396	0.612295	15
ST3GAL3	cg24640144	-0.526686	1
ST6GALNAC2	cg01883155	-0.704218	17
STARD3	cg01799856	-0.611551	17
STARD5	cg09629019	0.532707	15
STARD7	cg04018571	0.51908	2
STEAP4	cg12833207	-0.64041	7
STK11IP	cg14718170	-0.503432	2
STK25	cg01248010	0.517155	2
STK32C	cg27357238	-0.544269	10
STK39	cg11775828	-0.522309	2
STMN1	cg08134856	0.528411	1
STOML1	cg00441382	-0.512031	15
STYXL1	cg03592824	0.530197	7
SUMF2	cg19956914	0.647782	7
SUMO3	cg21053323	0.556585	21
SUPT16H	cg10513480	0.512268	14
SUPV3L1	cg01071279	-0.548489	10
SUSD1	cg14195117	-0.511892	9
SVIL	cg15541890	0.537932	10
SYMPK	cg15455864	0.653058	19
SYTL2	cg09058317	-0.507302	11
TAF1C	cg03312856	0.517398	16
TAF6L	cg22998610	0.629568	11
TAGLN	cg22692511	0.588276	11
TAGLN2	cg15641364	-0.570152	1
TBC1D10A	cg03951724	0.619766	22
TBC1D22A	cg13636986	0.532861	22
TBCCD1	cg19957727	-0.53181	3
TBCD	cg07712165	0.655238	17
TBL2	cg07452164	0.599105	7
TBRG4	cg17609804	-0.524048	7
TBX21	cg16928046	-0.520139	17
TCEA2	cg18813881	-0.514679	20
TCEA3	cg24451422	0.542209	1
TCEAL4	cg09687634	0.506923	X
TCEB2	cg02026611	-0.512585	16
TCF25	cg09247255	-0.54337	16
TCF3	cg09432758	-0.531078	19
TCF7	cg02387618	-0.57758	5
TCL1A	cg14127336	-0.716404	14
TCOF1	cg23934477	-0.558826	5
TCP11L1	cg04435320	-0.526705	11
TCTN2	cg22326553	-0.503373	12
TCTN3	cg16489809	0.503281	10
TDG	cg03923277	0.514634	12
TDRKH	cg18086761	0.593143	1
TECPR1	cg12128149	-0.546416	7
TECR	cg25685510	0.624033	19
TEF	cg22626522	0.59059	22
TERF2	cg03576863	0.595895	16
TEX264	cg03019000	-0.667281	3
TFDP1	cg19292611	-0.555425	13
TFIP11	cg20819150	0.544818	22
TGFA	cg14873739	0.503352	2
TGFBR3	cg01336162	-0.589735	1
THAP11	cg01083131	-0.556455	16
THAP3	cg08250099	-0.596068	1
THAP4	cg09405340	-0.513217	2
THAP7	cg07305049	-0.594866	22
THBD	cg17368760	-0.622353	20
THEM4	cg06086071	-0.558042	1
THOP1	cg05299479	-0.502103	19
TIAM2	cg21707172	-0.514444	6
TIGIT	cg09246203	-0.574061	3
TIMM22	cg09571097	-0.595204	17
TKTL1	cg00279529	-0.685881	X
TLR5	cg12095594	0.55929	1
TM2D1	cg23014747	-0.54186	1
TMBIM4	cg12211040	0.547212	12
TMC6	cg27410601	0.57089	17
TMC8	cg06248406	-0.544835	17
TMCC1	cg19973659	-0.703744	3
TMCO4	cg05776630	-0.50661	1
TMED4	cg19052384	-0.51208	7
TMEM101	cg01635193	0.508306	17
TMEM104	cg22648143	-0.605086	17
TMEM109	cg22241838	-0.500933	11
TMEM110	cg04464357	0.568423	3
TMEM134	cg09636293	-0.574597	11
TMEM150A	cg20173277	0.533221	2
TMEM173	cg01938023	0.509417	5
TMEM187	cg04764476	-0.631966	X
TMEM189	cg22941573	0.600143	20
TMEM194B	cg10560079	-0.55937	2
TMEM214	cg01026613	0.620138	2
TMEM222	cg14162906	-0.601618	1
TMEM229B	cg25006823	-0.501673	14
TMEM25	cg26567788	-0.5176	11
TMEM41A	cg06022107	-0.619235	3
TMEM42	cg00315487	-0.590582	3
TMEM45B	cg27274706	-0.602454	11
TMEM55A	cg18507018	-0.536847	8
TMEM71	cg05598678	-0.512471	8
TMEM8A	cg01733958	0.675408	16
TMEM99	cg13672106	-0.528625	17
TMUB1	cg01482184	0.514701	7
TNFAIP6	cg01974138	0.50391	2
TNFRSF10A	cg26530341	-0.511535	8
TNFSF12	cg00031162	-0.648148	17
TNNI2	cg05073818	-0.544137	11
TNNT1	cg19504245	0.853066	19
TNS1	cg17588704	-0.586742	2
TOLLIP	cg01409873	-0.521363	11
TOMM40L	cg02525396	-0.512019	1
TOP1MT	cg01869229	0.711446	8
TP53RK	cg18468842	0.516376	20
TPD52	cg21250232	-0.575355	8
TPK1	cg02627240	0.516134	7
TPST2	cg15333769	-0.609174	22
TRADD	cg01604539	0.558837	16
TRAF1	cg14518276	-0.521858	9
TRAF3IP1	cg01950511	0.554444	2
TRAF4	cg03264464	0.516267	17
TRAF7	cg02438591	0.504224	16
TREML4	cg03849834	-0.879159	6
TRIAP1	cg25053891	-0.507525	12
TRIM28	cg17840453	-0.527511	19
TRIM4	cg14714629	0.530329	7
TRIM68	cg06925387	-0.625149	11
TRIO	cg06758827	-0.50195	5
TRIP10	cg06410591	0.609622	19
TRMT61A	cg09399850	-0.677185	14
TRPM6	cg14633950	0.511019	9
TSEN2	cg16214179	0.534122	3
TSN	cg13208492	-0.658	2
TSPAN14	cg18923906	-0.517865	10
TSPAN17	cg02642949	-0.606266	5
TSPAN18	cg01562537	0.516324	11
TSPAN2	cg17131030	-0.540521	1
TSPAN4	cg23938637	-0.66687	11
TSPAN5	cg00320354	-0.630086	4
TSSC1	cg03025986	0.600525	2
TSSC4	cg22140446	0.545025	11
TSTA3	cg01981445	-0.501253	8
TTC1	cg14483162	0.535334	5
TTC38	cg04392554	-0.69425	22
TTC9	cg13244312	-0.661952	14
TTYH3	cg00798876	-0.550782	7
TUBA1C	cg19426128	0.711874	12
TUBB1	cg13887095	-0.65503	20
TUBB2A	cg24006662	-0.572332	6
TUBGCP2	cg17770886	-0.603748	10
TUBGCP5	cg17809365	-0.572665	15
TUBGCP6	cg10150278	-0.531453	22
TUFM	cg00140813	0.553485	16
TUG1	cg17098449	-0.520105	22
TXLNA	cg19413799	0.552328	1
TXNDC11	cg04450037	-0.561385	16
TXNDC12	cg19751897	-0.680677	1
TXNDC15	cg14069412	-0.507202	5
TYMP	cg02776313	0.567868	22
TYSND1	cg25332325	0.534658	10
TYW1	cg19250764	0.551609	7
UAP1L1	cg14557690	-0.601882	9
UBA1	cg10717754	0.572974	X
UBA2	cg23915461	0.545323	19
UBAC2	cg21966289	-0.593105	13
UBAP1	cg00757804	0.507508	9
UBASH3A	cg23042151	-0.542228	21
UBE2B	cg11781344	0.572381	5
UBE2E2	cg03455225	-0.511288	3
UBE2E3	cg13067005	-0.662218	2
UBE2Z	cg16584676	-0.599915	17
UBFD1	cg05742564	0.541428	16
UBIAD1	cg07139317	0.647763	1
UBXN2A	cg01853276	0.519658	2
UBXN2B	cg10896683	0.513947	8
UCK1	cg13989834	-0.514277	9
UCP2	cg05205664	-0.509308	11
UFC1	cg02565672	0.524427	1
ULK2	cg26917540	0.500265	17
UNC45A	cg11852674	0.614211	15
UNK	cg26335430	-0.586033	17
UNKL	cg27295660	0.54787	16
URGCP	cg08084737	-0.688086	7
URM1	cg02978548	-0.510484	9
USP10	cg05468171	-0.741938	16
USP20	cg13953978	-0.555621	9
USP21	cg18176482	0.621156	1
USP22	cg19064492	0.58465	17
USP5	cg20373416	-0.504113	12
UST	cg19757131	-0.596842	6
UXS1	cg03566853	-0.539279	2
VAC14	cg07563611	-0.5726	16
VAMP3	cg01514075	-0.521955	1
VAMP5	cg25651505	-0.519197	2
VAT1	cg25070639	0.613042	17
VAV2	cg25268422	-0.640527	9
VCAN	cg04223006	-0.509036	5
VDAC2	cg05373286	0.501289	10
VHL	cg20916523	-0.516653	3
VMAC	cg14789178	0.51434	19
VNN2	cg18493502	0.522136	6
VOPP1	cg13860281	-0.556509	7
VPS13A	cg17237460	-0.528617	9
VPS16	cg06726390	0.582765	20
VPS26B	cg00517080	-0.56472	11
VPS72	cg12300890	-0.520995	1
VRK3	cg17891715	0.543228	19
VSTM1	cg02887114	-0.51789	19
WDFY3	cg24060475	0.536707	4
WDFY4	cg23929609	0.541659	10
WDR1	cg24370881	-0.518561	4
WDR18	cg10601372	0.57827	19
WDR24	cg02702524	0.507214	16
WDR55	cg27305348	0.59827	5
WIPI2	cg23122899	-0.570686	7
WWOX	cg07674304	-0.533059	16
WWP1	cg12726213	-0.509804	8
XAF1	cg06085204	-0.731474	17
XCL1	cg21872093	-0.528978	1
XPO6	cg08735200	-0.523938	16
XYLT1	cg01074083	0.527083	16
XYLT2	cg20700813	-0.629556	17
YIPF2	cg27512018	0.546317	19
YLPM1	cg00878827	0.54435	14
YTHDF1	cg25802399	0.502383	20
ZADH2	cg11568697	0.604279	18
ZAK	cg22854985	0.665619	2
ZAP70	cg08859278	-0.574805	2
ZBTB3	cg05451078	-0.541609	11
ZBTB38	cg03060555	-0.580007	3
ZBTB7A	cg13705556	-0.502317	19
ZC3H12D	cg05200037	0.517603	6
ZC3H3	cg24472867	0.596461	8
ZFAND2A	cg15112475	0.542986	7
ZFP1	cg05696056	0.59122	16
ZFP64	cg07604202	-0.522544	20
ZFP90	cg27268840	0.538468	16
ZFX	cg13653808	-0.688772	X
ZFYVE28	cg10219157	0.63943	4
ZHX2	cg25220460	0.546245	8
ZNF117	cg24746838	0.617339	7
ZNF155	cg27209953	-0.597549	19
ZNF185	cg16022279	-0.624698	X
ZNF197	cg03592283	0.502347	3
ZNF204P	cg05716726	-0.643071	6
ZNF224	cg22012835	-0.546748	19
ZNF251	cg11473417	-0.517032	8
ZNF267	cg27572598	-0.500605	16
ZNF343	cg02867123	-0.552854	20
ZNF346	cg17655320	-0.652672	5
ZNF350	cg25782003	0.603724	19
ZNF354A	cg07856741	-0.520823	5
ZNF358	cg19669199	-0.535875	19
ZNF362	cg07351084	0.520511	1
ZNF419	cg20243078	-0.583122	19
ZNF432	cg11919525	-0.539063	19
ZNF438	cg15312497	0.519833	10
ZNF444	cg14981055	-0.526419	19
ZNF445	cg11619648	0.631974	3
ZNF446	cg08092446	0.503921	19
ZNF468	cg15721243	-0.581991	19
ZNF511	cg20294962	-0.558146	10
ZNF514	cg02292364	0.554529	2
ZNF516	cg07040396	0.525914	18
ZNF517	cg19589903	-0.504693	8
ZNF530	cg03734784	0.500182	19
ZNF544	cg16187092	0.514731	19
ZNF577	cg22472290	-0.514891	19
ZNF589	cg05070273	-0.51404	3
ZNF595	cg01419539	-0.556752	4
ZNF598	cg10470208	0.613105	16
ZNF672	cg20149956	0.528728	1
ZNF683	cg04876693	-0.634241	1
ZNF718	cg12746427	0.762096	4
ZNF740	cg17823076	0.641449	12
ZNF75A	cg08928569	-0.522444	16
ZNF76	cg01205011	-0.503105	6
ZNF764	cg09301932	-0.512354	16
ZNF767	cg05073880	0.500317	7
ZNF768	cg08420239	0.521947	16
ZNF772	cg01017773	-0.601454	19
ZNF780B	cg13594244	-0.509832	19
ZNF785	cg00966098	0.558513	16
ZNF786	cg15473395	-0.52294	7
ZNF787	cg27560831	0.585877	19
ZNF8	cg08291996	-0.528082	19
ZNF805	cg22170962	-0.549786	19
ZNF827	cg17140208	0.547849	4
ZNF83	cg25793430	-0.542953	19
ZRSR2	cg05012785	0.571335	X
ZSCAN18	cg24447095	0.521454	19
ZSWIM4	cg10835872	-0.515726	19
ZWINT	cg00371482	0.586468	10
ZXDC	cg05378013	0.515518	3
ZYX	cg20332503	-0.639938	7

## Sheet: Table S6
Table S6 Correlation between Cell type abundance and Transcript abundance from multivariate regression
Gene	RSquare	Estimate of L	Estimate of M	Estimate of N	Estimate of R	Estimate of P	-log10(p-Value) for Estimate of L	-log10(p-Value) for Estimate of M	-log10(p-Value) for Estimate of N	-log10(p-Value) for Estimate of R	-log10(p-Value) for Estimate of P				RSq_Indiv	Nsig NLP4
FCAR	0.898245	-0.00099	-0.00112	0.000809	0.099475	0.007702	3.80291	0.7752	11.6929	0.380475	3.61613		L	Abs_Lymphocytes	0.8	111
LRRC4	0.863239	-0.00131	-0.00236	0.000958	-0.02439	0.00137	4.51221	1.80209	11.9203	0.06409	0.277791		M	Abs_Monocytes	0.91	157
ITPRIP	0.861851	-0.00121	-0.00015	0.000808	0.114878	0.004282	4.02811	0.0599482	10.1087	0.376215	1.25134		N	Abs_Neutrophils	0.82	1090
AP5B1	0.861796	-0.00156	-0.00019	0.000801	-0.10998	0.003824	5.63436	0.0757694	10.0175	0.35607	1.0647		R	Red Blood Cells	0.94	112
GAB2	0.860726	-0.00126	-0.00108	0.000862	-0.06307	0.003712	4.22945	0.592311	10.7198	0.181535	1.0156		P	Platelets	0.89	40
ETV6	0.852091	-0.00136	-0.00144	0.000757	-0.01974	0.009681	4.52789	0.84163	9.12778	0.0491315	3.83039					(Pos or Neg)
BMX	0.849266	-0.00138	9.4e-05	0.000698	0.253752	0.008698	4.53847	0.0346508	8.29479	1.02489	3.25761
LILRA6	0.848051	-0.00101	-0.00336	0.000924	-0.5304	0.003002	2.93472	2.78316	10.9892	2.94138	0.712189
PGLYRP1	0.840162	-0.00081	-0.00315	0.000793	0.371657	0.010306	2.05679	2.44476	9.20395	1.69823	3.95699
NDEL1	0.839203	-0.00098	0.000305	0.000839	0.321281	-0.0006	2.68248	0.117904	9.72457	1.37015	0.0986167
KREMEN1	0.837573	-0.00095	-0.00249	0.000613	-1.06202	0.00805	2.57096	1.71686	6.84995	7.00906	2.76856
TMCC3	0.836129	-0.00073	0.000516	0.000807	0.437039	-0.00073	1.74076	0.212792	9.25544	2.10932	0.120568
DYSF	0.833826	-0.00102	-0.00283	0.000915	-0.14538	0.004475	2.78702	2.04331	10.4279	0.451608	1.16786
A41334	0.833303	-0.00143	-0.0004	0.000856	-0.01047	0.000857	4.46084	0.154949	9.73847	0.0239156	0.142799
MMP9	0.832732	-0.00094	-0.00258	0.000909	0.211797	0.00413	2.48426	1.77513	10.3288	0.741532	1.03753
BST1	0.831341	-0.00172	0.003065	0.000543	0.240633	0.006168	5.62345	2.26293	5.77722	0.879347	1.83477
CA4	0.829564	-0.0012	-0.00153	0.000812	0.105476	0.007043	3.45437	0.828995	9.12197	0.296916	2.20666
ABAT	0.828874	-0.00122	0.000152	0.000779	-0.03162	0.003687	3.50852	0.0536132	8.71956	0.0750598	0.871014
TLE4	0.82674	-0.00056	-0.00166	0.000917	-0.17957	0.000112	1.13304	0.922296	10.2381	0.579522	0.0162387
FAM53C	0.826267	-0.0009	-0.0022	0.000887	0.097078	0.004476	2.24232	1.37371	9.89436	0.265284	1.13181
PLCG2	0.823925	-0.00081	0.001115	0.000832	-0.16081	-0.00588	1.91799	0.530435	9.19843	0.495797	1.66062
CLEC4D	0.822977	-0.00136	0.001971	0.000558	0.372291	0.008724	4.00825	1.15634	5.80439	1.58115	2.91986
MTMR3	0.822417	-0.0011	-0.00155	0.000905	0.112479	0.001503	2.94972	0.824161	9.98267	0.313319	0.265159
DENND5A	0.819735	-0.00104	-0.00021	0.000865	-0.06464	-0.00097	2.69309	0.0741574	9.46375	0.16096	0.157627
SNX27	0.818148	-0.00114	-0.00109	0.000876	-0.51024	-0.00303	3.06552	0.503519	9.54167	2.44695	0.637822
CXCL1	0.817769	-0.00125	-0.00191	0.000793	0.472584	0.007502	3.48753	1.08035	8.58741	2.18732	2.30327
SLC22A15	0.81751	-0.00144	0.000143	0.000752	0.26905	0.005186	4.23111	0.0486242	8.10552	0.97279	1.34902
PPP1R3D	0.817311	-0.00087	-0.00268	0.000934	-0.27932	0.001834	2.06765	1.76083	10.1496	1.0247	0.332565
S100A12	0.817189	-0.00112	-0.00213	0.000835	-0.0137	0.006904	2.99764	1.25872	9.0542	0.0300721	2.03784
S100A8	0.815093	-0.00099	-0.00124	0.000815	0.02429	0.005614	2.49439	0.591071	8.77829	0.0543627	1.49782
UBN1	0.814453	-0.00098	0.001329	0.000801	0.290703	-0.00324	2.43746	0.647718	8.59492	1.07238	0.690346
CD2	0.812586	0.000919	0.003349	-0.00095	0.38989	-0.00154	2.20565	2.38367	10.1906	1.62208	0.264848
CA5B	0.809613	0.000904	0.000229	-0.00043	-1.43831	-0.00558	2.1294	0.0786181	3.95281	8.98825	1.45195
CYP4F3	0.808846	-0.0012	-0.00035	0.000841	0.614843	-0.00139	3.19788	0.126677	8.91975	3.08209	0.230573
BEST1	0.807468	-0.00083	-0.00446	0.000938	-0.00582	0.005828	1.86263	3.51193	9.93457	0.0122166	1.53552
KAZN	0.807249	-0.00216	0.001381	0.00036	1.39168	-0.00931	6.85194	0.664232	3.0453	8.62248	3.01307
REPS2	0.807155	-0.00098	-0.0002	0.0008	0.331668	0.00275	2.37826	0.0673965	8.40988	1.25882	0.539666
ZNF516	0.807002	-0.00147	-0.00121	0.000926	0.04841	-0.00347	4.16979	0.558774	9.79663	0.111872	0.73684
OSBPL2	0.806586	-0.00073	-0.00301	0.000967	0.145784	0.000305	1.53366	1.99414	10.2208	0.411155	0.0430155
CASS4	0.806272	-0.00095	-0.00242	0.000861	0.268652	0.005508	2.2472	1.45448	9.07339	0.930944	1.40893
LIN7A	0.805996	-0.00079	3.528e-05	0.000751	0.02947	0.004608	1.72232	0.0111871	7.81302	0.0650717	1.0906
TTLL4	0.803165	-0.00187	-0.00173	0.000719	0.767453	0.007278	5.65506	0.889151	7.38261	4.10797	2.0847
KIF13A	0.799825	-0.00127	-0.00025	0.000754	0.000213	0.00556	3.32459	0.0846322	7.72231	0.00043346	1.39513
HAL	0.79911	-0.00134	-0.00137	0.00088	0.123636	0.001634	3.5958	0.641087	9.10767	0.326336	0.272296
IKZF3	0.799087	0.000958	0.002565	-0.00083	0.059384	-0.00752	2.22647	1.54032	8.56696	0.137441	2.15316
ANAPC5	0.798846	0.000708	0.005131	-0.00098	0.725354	0.001902	1.43483	4.133	10.153	3.74692	0.327847
S100A9	0.796967	-0.00129	-0.00067	0.000782	0.1056	0.005457	3.38349	0.253547	7.96888	0.267287	1.34411
AGPAT9	0.79618	-0.00131	-0.00091	0.000891	0.078946	-0.00098	3.46104	0.373798	9.15514	0.188861	0.148102
RGS2	0.795844	-0.00105	0.002651	0.00063	0.635376	0.000426	2.50474	1.59752	6.1765	3.08186	0.0595728
WWC3	0.793573	-0.00103	-0.00305	0.000916	-0.14035	0.003605	2.41307	1.94197	9.36606	0.375954	0.741823
NPL	0.790611	-0.0015	-0.00066	0.000767	-0.01735	0.00557	4.06282	0.248083	7.66505	0.0358055	1.35408
CXCR1	0.788974	-0.0008	-0.00087	0.000829	0.279733	0.002372	1.66142	0.341591	8.32228	0.927898	0.42012
ALOX5	0.788642	-0.00095	0.001296	0.000713	0.259728	0.002108	2.13627	0.57383	7.01991	0.835917	0.361266
ETS2	0.787587	-0.00141	-0.0019	0.000796	-0.21649	0.006364	3.69167	0.967315	7.93627	0.649502	1.62429
PNPLA1	0.786558	-0.00113	0.000159	0.000745	0.481862	0.003757	2.69224	0.0501712	7.33522	2.00648	0.767185
PPP1R3B	0.785756	-0.00079	-0.0025	0.000859	-0.51304	0.003103	1.60174	1.42095	8.58248	2.19119	0.590753
ACTN1	0.784776	-0.00065	-0.00185	0.000956	0.080449	-0.00385	1.21947	0.922332	9.5736	0.187033	0.789456
F11R	0.78468	-0.00069	-0.00168	0.000832	-0.05063	0.004632	1.31973	0.80696	8.26693	0.110657	1.02053
TIMP2	0.784601	-0.00153	0.002627	0.000643	-0.22924	-0.00182	4.09447	1.5167	6.12661	0.695231	0.296927
SERPINA1	0.782733	-0.00123	0.0028	0.000444	-0.0144	0.009119	3.00541	1.65249	3.75129	0.0289593	2.6873
GLOD4	0.782237	0.000848	0.004731	-0.00094	0.582361	-0.00246	1.75899	3.5005	9.31243	2.59964	0.430983
STX3	0.779946	-0.0008	-0.00278	0.000923	-0.14341	0.002044	1.60227	1.61752	9.13227	0.371066	0.338971
SIPA1L1	0.779369	-0.00061	9.829e-05	0.00076	-0.43797	0.00048	1.0931	0.0298255	7.36355	1.70566	0.0648534
TRIB1	0.779361	-0.00063	0.000465	0.000738	0.242937	0.002533	1.13927	0.158698	7.12233	0.740219	0.444062
PLAUR	0.77922	-0.0015	0.000546	0.000636	0.203081	0.008571	3.92433	0.191001	5.94996	0.580968	2.43048
RPL8	0.778792	0.000913	0.004376	-0.00088	0.628185	-0.00472	1.93853	3.10324	8.60801	2.86466	1.02963
ARHGEF11	0.776808	-0.00129	-0.00047	0.000835	-0.18246	-0.00037	3.14784	0.159277	8.14127	0.500856	0.0492757
PYGL	0.776238	-0.00116	-0.00357	0.000847	-0.12462	0.007766	2.72935	2.29962	8.2538	0.308322	2.08724
M6PR	0.774905	0.000251	0.00623	-0.00105	0.194672	0.001825	0.329223	4.96417	10.3137	0.5423	0.290806
ROPN1L	0.773328	-0.00123	-0.00111	0.000787	0.294251	0.005522	2.935	0.447965	7.54749	0.947378	1.26346
LPXN	0.773106	0.00056	0.004769	-0.00086	0.836292	-0.0044	0.945333	3.43977	8.28459	4.19135	0.915807
CEACAM3	0.773049	-0.00096	-0.00124	0.000733	0.105911	0.008459	2.03557	0.518784	6.94848	0.250821	2.33759
KCNE3	0.773036	-0.00167	0.002817	0.00063	0.329442	0.000917	4.45537	1.61525	5.77933	1.11007	0.129432
RNASEL	0.773029	-0.00074	0.001241	0.000707	-0.29772	6.552e-05	1.41109	0.517029	6.66267	0.962203	0.00822933
MME	0.772925	-0.00068	-0.00304	0.000991	-0.28537	-0.00426	1.23004	1.79928	9.6633	0.906478	0.873348
RALB	0.772301	-0.00137	0.000505	0.000698	-0.15616	0.004539	3.40495	0.171251	6.54894	0.404487	0.9537
SRGN	0.771412	-0.0009	-0.00053	0.000835	-0.36585	-0.00149	1.86161	0.182445	8.03394	1.28263	0.225403
CXCR2	0.770575	-0.00087	-0.00166	0.000882	0.077461	0.001502	1.75416	0.760752	8.50338	0.172515	0.227354
RAB31	0.770248	-0.00099	0.003787	0.000517	0.026999	0.001739	2.11004	2.45724	4.44616	0.0542012	0.270787
NAP1L4	0.770099	0.001666	0.003986	-0.00085	0.223705	-0.00515	4.40598	2.64314	8.17227	0.643605	1.13199
TSHZ3	0.770058	-0.0009	-0.00406	0.000947	-0.60645	-0.00176	1.85218	2.71729	9.16813	2.64977	0.275491
HN1L	0.76955	0.001354	0.005787	-0.0009	0.28842	-0.00546	3.30786	4.43492	8.63834	0.910626	1.22986
TECPR2	0.76945	-0.00119	-0.00236	0.000836	-0.35407	0.004324	2.75791	1.2373	8.00172	1.21647	0.883433
DSC2	0.767397	0.000422	0.001717	0.000362	-0.56109	0.007582	0.629683	0.786932	2.68488	2.34997	1.96001
DRAM1	0.767167	-0.00181	-0.0009	0.000633	-0.28274	0.009024	4.8811	0.335866	5.73126	0.879386	2.51895
CEACAM1	0.766391	-0.00116	0.000919	0.000653	0.444951	0.00586	2.62919	0.345515	5.9416	1.67441	1.34627
ARAP3	0.765674	-0.00131	-0.00297	0.000933	0.128681	0.000648	3.12179	1.70172	8.92946	0.311753	0.0866793
QPCT	0.765426	-0.00105	-0.00103	0.000839	-0.09641	0.001905	2.27868	0.400095	7.95492	0.219858	0.298764
SLC19A1	0.764773	-0.00118	-0.00183	0.000856	0.288256	0.003111	2.69823	0.852347	8.12162	0.896966	0.557138
CEACAM4	0.764668	-0.00104	0.001624	0.000626	0.766812	0.002489	2.24508	0.723404	5.60905	3.63032	0.416675
GPX3	0.763083	-0.00183	-0.00071	0.000666	0.317195	0.009321	4.89135	0.25134	6.0389	1.02064	2.60611
CD3D	0.763013	0.001194	0.002133	-0.00072	0.791976	-0.00363	2.71481	1.05144	6.67994	3.77751	0.681407
SOD1	0.762911	0.00144	0.003995	-0.00085	0.453799	-0.00437	3.53424	2.59395	8.00772	1.7045	0.878963
AMICA1	0.762873	-0.00119	0.000795	0.000612	0.563275	0.007523	2.68798	0.286412	5.42632	2.33055	1.91112
CHST15	0.762656	-0.00114	0.001305	0.00077	0.231869	-0.00239	2.5231	0.536317	7.17543	0.661129	0.393585
SLC6A6	0.762602	-0.00115	-0.00139	0.000916	0.02616	-0.00294	2.57753	0.585709	8.70431	0.0515255	0.51455
SVIL	0.761962	-0.00045	-0.00053	0.000867	0.012725	-0.00323	0.684413	0.175991	8.1836	0.024333	0.58168
TPD52L2	0.761627	-0.00146	0.002525	0.000655	0.594218	-0.00071	3.60305	1.33142	5.88485	2.50773	0.0946805
TLE3	0.760297	-0.00073	-0.00021	0.000752	0.161124	0.003963	1.31665	0.0627855	6.93169	0.407381	0.76228
ARL11	0.759484	-0.00129	0.002431	0.000603	0.349176	0.003532	3.00706	1.25303	5.27615	1.15709	0.650304
PVRL1	0.759088	-0.0018	-0.00192	0.000871	0.320386	-0.00089	4.73974	0.898547	8.17319	1.02303	0.121695
N4BP1	0.758427	-0.00055	-0.00096	0.000856	-0.05201	-0.00035	0.87504	0.355279	8.00362	0.10697	0.044312
XPO6	0.757156	-0.00047	-0.00299	0.000883	-0.20522	0.003805	0.699997	1.68053	8.26126	0.553039	0.714831
RTN3	0.756642	-0.00126	0.001288	0.000752	0.251134	-0.00098	2.87999	0.518288	6.8702	0.724395	0.134733
SKAP1	0.756491	0.002005	-0.0008	-0.00071	0.083847	1.816e-05	5.40623	0.285148	6.3994	0.182661	0.00218694
TMEM55A	0.756438	-0.00106	-0.00029	0.000789	-0.21831	0.001451	2.23433	0.0886257	7.27111	0.59921	0.210607
IL17RA	0.756024	-0.00132	1.056e-05	0.000779	-0.03237	0.001842	3.05413	0.00295877	7.14905	0.0636482	0.279866
IL6R	0.755853	-0.00066	0.001154	0.000741	0.004927	-0.00091	1.1348	0.448333	6.73806	0.00915001	0.122975
ANO10	0.755618	-0.00192	0.001839	0.000587	0.377539	0.005981	5.09265	0.836174	5.03834	1.27902	1.34236
VASP	0.755314	-0.00106	-0.00058	0.000841	-0.01301	-8.06e-06	2.23395	0.194122	7.79567	0.0245387	0.00096684
IL1B	0.755029	-0.00046	-0.0019	0.000669	-0.62534	0.00868	0.675377	0.871826	5.9422	2.64605	2.29637
ARHGAP19	0.754055	-0.00165	0.002009	0.00056	-0.51351	-0.01385	4.1635	0.941238	4.72662	1.98549	4.40984
SIGLEC5	0.753931	-0.00208	-0.00111	0.00073	0.406048	0.00547	5.63576	0.4267	6.59764	1.41305	1.17539
KCTD21	0.753565	-0.00153	0.001511	0.000682	0.381459	0.002411	3.72983	0.635522	6.06905	1.29034	0.388456
TGFA	0.753229	-0.00066	-0.00308	0.000852	-0.38279	0.005072	1.12751	1.73207	7.86856	1.29553	1.05378
ENTPD1	0.752395	-0.00066	-0.00077	0.000841	-0.09836	-4.59e-05	1.1226	0.270139	7.74381	0.218066	0.00550111
MTHFS	0.75138	-0.00077	-0.00082	0.000741	0.465484	0.005011	1.38446	0.287473	6.66748	1.70865	1.03035
GCA	0.750812	-0.00126	-0.00133	0.000815	-0.35279	0.001706	2.83535	0.531918	7.44071	1.14495	0.251832
JARID2	0.750572	-2.75e-05	-0.0003	0.000817	0.268878	-0.00431	0.0269875	0.0914315	7.45733	0.782121	0.833909
IP6K1	0.750424	-0.00128	0.001628	0.000695	0.567116	4.82e-05	2.89569	0.696936	6.15519	2.26817	0.0057572
SEMA4A	0.749982	-0.00094	-0.00382	0.000907	-0.42279	0.002703	1.85791	2.3421	8.37511	1.48072	0.445563
IL32	0.748608	0.00173	-0.00404	-0.00053	0.067896	0.002293	4.3643	2.52769	4.33721	0.14088	0.360215
MBOAT2	0.74849	-0.00099	-0.00139	0.000734	-0.05857	0.008008	1.9857	0.56045	6.55481	0.11932	2.005
USP3	0.748018	-0.00156	0.002552	0.000675	-0.14801	-0.0055	3.78567	1.29925	5.9028	0.354582	1.16423
MGAM	0.747554	-0.00093	-0.00064	0.000865	0.015981	-0.00198	1.81704	0.210652	7.89998	0.029851	0.300328
CANT1	0.747295	-0.00086	-0.00015	0.000832	-0.17367	-0.00229	1.61575	0.0436647	7.55535	0.433484	0.35821
LINC00671	0.747192	-0.00106	-0.0034	0.000793	0.556068	0.007132	2.19398	1.9583	7.15733	2.18416	1.68859
TNFAIP6	0.746012	-0.0006	0.001065	0.000622	0.2507	0.005403	0.954241	0.394575	5.30479	0.701947	1.12913
HMGN1	0.745965	0.001541	0.005717	-0.00065	0.567856	-0.01111	3.70112	4.08528	5.61028	2.24355	3.18293
NUDT16P1	0.745512	-0.00218	0.004592	0.000189	0.824382	0.011309	5.835	3.00868	0.987959	3.80085	3.26033
FPR2	0.74551	-0.00141	0.000328	0.000749	-0.18925	0.00095	3.27676	0.0990185	6.66227	0.482204	0.126386
VDR	0.745136	-0.00124	-0.00055	0.000556	0.051344	0.013187	2.73445	0.178197	4.5692	0.102396	4.02893
LPCAT2	0.744706	-0.00109	-0.00176	0.000644	-0.52876	0.009788	2.25925	0.760863	5.52195	2.01626	2.64993
PGD	0.743525	-0.00134	0.00208	0.000588	0.691434	0.003726	3.03219	0.959468	4.89874	2.95558	0.669419
NUMB	0.743206	-0.00103	0.000776	0.000744	-0.02542	0.000737	2.07598	0.264909	6.57422	0.0479773	0.0949288
SIT1	0.743115	0.0009	0.004291	-0.00082	0.948083	0.001993	1.70286	2.71352	7.3919	4.56288	0.298604
PPP1R12B	0.742906	-0.00088	-0.00157	0.000879	0.552799	-0.00374	1.64523	0.648995	7.96219	2.13942	0.672701
ALOX5AP	0.742437	-0.00101	0.002394	0.000658	0.774361	-0.00465	2.0155	1.1677	5.64349	3.45634	0.905833
ANXA3	0.741012	-0.00055	-0.00206	0.000659	-0.46588	0.010341	0.832306	0.938264	5.6352	1.66089	2.83706
EMR3	0.740646	-0.00115	-0.00017	0.000832	0.413248	-0.00267	2.4038	0.0472744	7.45433	1.39543	0.428963
MANSC1	0.740072	-0.00092	-0.00101	0.000866	0.250892	-0.00126	1.74123	0.361762	7.78506	0.691725	0.171511
PTPRE	0.73898	-0.00158	-1.23e-05	0.000814	0.148953	-0.00173	3.76863	0.0033221	7.23866	0.349621	0.249711
NFIL3	0.738833	-0.00079	-0.00057	0.00076	-0.12466	0.003915	1.40342	0.180579	6.67087	0.280608	0.707095
VPS8	0.738682	-0.00046	-0.00234	0.000854	-0.13382	0.003278	0.650256	1.11753	7.64415	0.305928	0.556806
SRPRB	0.737478	0.001006	0.004897	-0.00083	0.817757	-0.00195	1.97088	3.22349	7.40112	3.67914	0.28733
NLRC4	0.736849	-0.00197	0.00331	0.000459	0.143901	0.005745	5.03407	1.83353	3.44695	0.333211	1.20175
ANXA6	0.736359	0.000807	0.00314	-0.00075	0.495112	-0.00894	1.42692	1.69576	6.48287	1.79072	2.2734
HTATSF1P2	0.736171	-0.0005	0.00512	0.000187	0.188411	0.007992	0.723292	3.41852	0.949855	0.468342	1.93094
PPM1K	0.736003	0.001729	0.001242	-0.00069	-0.42352	-0.00861	4.22189	0.469081	5.88346	1.42728	2.14856
DGKG	0.73548	-0.00173	0.001623	0.000626	0.052977	0.003824	4.22317	0.667638	5.20971	0.103839	0.67906
C1RL	0.735397	-0.00079	-0.00411	0.000827	0.092175	0.008654	1.38704	2.50156	7.30946	0.194313	2.16233
LRG1	0.734705	-0.00118	-0.0028	0.000804	-0.03794	0.007451	2.46536	1.43372	7.06955	0.0721181	1.73763
NCF2	0.734552	-0.00131	0.002338	0.000641	0.314965	0.00103	2.85576	1.10475	5.35626	0.932984	0.135123
PLIN5	0.733952	-0.00168	-0.00381	0.000834	0.121096	0.005692	4.03131	2.23264	7.35861	0.267862	1.17681
MXD1	0.733645	-0.00052	-0.00165	0.000877	-0.30728	-0.00131	0.756962	0.680609	7.79302	0.899168	0.177206
TBKBP1	0.733356	-0.00065	-0.00296	0.000752	0.424517	0.008492	1.03731	1.54299	6.51422	1.42189	2.09222
APOBEC3G	0.73314	0.00074	0.002551	-0.00071	0.076437	-0.01089	1.24843	1.24656	6.06146	0.155798	2.99056
ALDH18A1	0.732507	0.001367	0.003336	-0.00074	0.743263	-0.00403	3.01828	1.83238	6.33742	3.17786	0.723384
LTB4R	0.731532	-0.00157	0.001042	0.00068	0.778197	0.00056	3.651	0.370522	5.7317	3.38093	0.0688305
PFKFB4	0.730891	-0.00161	-0.00099	0.000744	0.305011	0.005827	3.77765	0.347503	6.39067	0.883589	1.20682
KLHL2	0.730573	-0.00095	-0.00126	0.000777	-0.3175	0.003933	1.7879	0.471447	6.7305	0.933755	0.696683
IFNGR2	0.730394	-0.00089	0.002955	0.000583	-0.20428	-0.00088	1.62446	1.52867	4.69257	0.513116	0.113078
RASGRP4	0.73033	-0.00143	-0.00219	0.000796	0.016904	0.006138	3.19193	0.99647	6.92168	0.0305742	1.29814
KDM6B	0.730243	-0.00054	-0.00151	0.000853	-0.34998	-0.00044	0.792421	0.599058	7.49624	1.07007	0.0532907
CYP27A1	0.729459	0.000232	0.002625	0.000442	1.02983	-0.0076	0.267077	1.28568	3.19774	4.91729	1.76391
F8A1	0.729226	-0.00131	0.006915	-0.00018	1.66781	-0.00262	2.82004	5.04192	0.900338	8.72501	0.405977
ACOX1	0.728941	-0.00146	0.002039	0.000734	0.008818	-0.00764	3.28929	0.898222	6.26216	0.0156529	1.77487
RAF1	0.728806	-0.0007	0.001006	0.000789	0.209245	-0.00525	1.13891	0.352546	6.82626	0.52752	1.03547
NIF3L1	0.728734	0.001695	0.005648	-0.00062	0.653047	-0.00667	4.03221	3.84204	5.04343	2.61727	1.45773
FCGBP	0.728477	0.001348	-0.00366	-0.00011	-0.43273	-0.01638	2.92856	2.07386	0.429682	1.44273	5.15214
G0S2	0.727852	-0.00121	-0.00137	0.000844	0.125807	0.001562	2.50319	0.522932	7.36568	0.27672	0.215208
GPR155	0.727475	1.776e-05	-0.00358	0.000663	-0.96802	0.007909	0.0165024	2.00202	5.49852	4.51017	1.85772
SYK	0.726859	-0.00118	0.004846	0.000539	0.173029	-0.00744	2.41318	3.08817	4.1861	0.410501	1.69665
PANX2	0.72653	-0.00105	-0.00169	0.000872	0.464122	-0.00177	2.03703	0.687508	7.62895	1.58806	0.248741
GTF2IP1	0.726404	-0.0012	0.001815	0.000758	0.32192	-0.00707	2.46233	0.759556	6.47525	0.941809	1.57455
FBXO4	0.726285	0.000349	0.005444	-0.00082	0.871965	-0.00564	0.44111	3.62944	7.08266	3.90497	1.13958
SRPK1	0.725825	-0.00012	-0.00272	0.000845	-0.46923	0.002276	0.126739	1.34363	7.34111	1.61042	0.337929
FIG4	0.725609	-0.00162	0.008315	6.136e-05	-0.12648	-0.01143	3.77039	6.30353	0.220029	0.277142	3.13763
ATP5B	0.725529	-0.00051	0.007287	-0.00085	0.604592	-0.00781	0.725754	5.34691	7.35825	2.32269	1.8136
MRVI1	0.725479	-0.00134	0.000872	0.000665	0.357792	0.004729	2.89313	0.292915	5.49774	1.09045	0.886369
SLC25A44	0.725266	-0.00131	-0.00178	0.000818	-0.04765	0.003915	2.79634	0.740263	7.06197	0.090551	0.683168
ASAP1	0.724782	-0.00044	-0.00384	0.000904	-0.51365	0.001792	0.590386	2.19772	7.91035	1.83077	0.251716
RALGAPA2	0.72434	-0.00047	-0.00137	0.000785	-0.29073	0.003373	0.647617	0.519189	6.72115	0.81306	0.558226
KPNB1	0.724134	-0.00048	0.003598	0.00054	-0.30292	-0.00413	0.660229	1.99929	4.1699	0.860198	0.731536
LIMK2	0.72411	-0.00042	-0.00237	0.000796	-0.52839	0.004079	0.56487	1.09738	6.8279	1.90408	0.720425
ZNF467	0.723838	-0.00195	0.001833	0.000696	0.232964	-0.00323	4.80638	0.765102	5.7945	0.600954	0.526195
CSTA	0.723804	-0.00161	0.003136	0.000442	0.54052	0.007459	3.70984	1.63671	3.15427	1.96618	1.69033
SLC37A3	0.723464	-0.00038	-0.00346	0.000917	-0.51206	-0.00034	0.493703	1.88442	8.01759	1.81627	0.0400863
DEFA3	0.72331	0.000169	0.002242	4.587e-05	1.35199	0.006517	0.180832	1.0109	0.156176	6.80649	1.38886
LITAF	0.723244	-0.00044	0.000349	0.000783	-0.14661	-0.00269	0.589994	0.101396	6.6834	0.330501	0.414827
NTNG2	0.722949	-0.00035	-0.00292	0.000749	-0.38989	0.008374	0.444831	1.47568	6.33135	1.22433	1.99448
MT1F	0.722897	-5.39e-06	0.008021	-0.00064	1.30249	0.000218	0.00490689	5.99613	5.2522	6.50462	0.0252512
APOBEC3F	0.722426	0.001146	0.001786	-0.00078	0.120236	-0.00566	2.2851	0.735959	6.68841	0.258849	1.13283
PACSIN2	0.722291	-0.00048	-0.00233	0.000802	0.206073	0.005286	0.668303	1.06287	6.85942	0.509056	1.02777
RPA2	0.72153	-0.00015	0.00929	-0.00062	0.866597	0.006039	0.162624	7.12887	4.98418	3.8266	1.2395
AQP9	0.721285	-0.00079	-0.00178	0.000809	-0.30795	0.003453	1.33233	0.727902	6.92138	0.873861	0.571782
GLT1D1	0.720911	-0.00137	0.000806	0.000666	0.328667	0.004856	2.94347	0.263491	5.44305	0.956183	0.909219
RPSAP58	0.720829	0.000729	0.003228	-0.00087	-0.00497	-0.00445	1.18368	1.69336	7.53405	0.00862332	0.803942
USP10	0.720741	-0.0007	0.003436	0.000589	0.510714	-0.00421	1.12795	1.85357	4.6396	1.79657	0.746638
IRF2	0.720705	-0.00047	0.002301	0.000541	-0.50108	0.000628	0.652164	1.04188	4.14355	1.74751	0.0762457
ZDHHC18	0.720613	-0.00102	-0.00183	0.000869	-0.03893	0.000915	1.91322	0.755197	7.50595	0.0721112	0.115079
DHTKD1	0.720465	-0.00111	0.000848	0.000794	-0.16373	-0.00652	2.16285	0.28019	6.75436	0.377129	1.37821
ATP1B3	0.720416	-0.00105	0.007748	-0.00077	0.037039	-0.00723	2.00734	5.71146	6.55709	0.0683436	1.60286
DOCK4	0.720314	-6e-05	-0.0056	0.000665	-0.83843	0.012259	0.0581427	3.72262	5.42606	3.6452	3.41689
PTMA	0.720031	0.000849	0.005445	-0.0008	-0.00904	-0.01067	1.46957	3.57438	6.85012	0.0157878	2.80532
ACSL1	0.71986	-0.00074	-0.00215	0.000787	-0.52166	0.003991	1.19873	0.944395	6.67504	1.84843	0.691958
TNFRSF1A	0.719596	-0.0013	0.000148	0.000745	-0.00756	0.002322	2.71513	0.0403309	6.24082	0.0131502	0.341667
KCNJ15	0.719556	-0.00132	-0.00331	0.000622	-0.20222	0.014173	2.77148	1.75135	4.97109	0.493478	4.16415
KCNJ2-AS1	0.719125	-0.00115	-0.00509	0.00075	-0.76666	0.006216	2.28699	3.24903	6.28518	3.20751	1.28393
PSEN1	0.718767	-0.00129	0.0049	0.000502	0.262476	-0.00407	2.68955	3.07314	3.72201	0.697148	0.70955
BICD2	0.718661	-0.00132	0.001436	0.000736	0.21199	-0.00215	2.76357	0.544074	6.13838	0.523838	0.309318
ZBTB47	0.718601	-0.00242	0.000493	0.000468	0.773498	0.009791	6.23591	0.147723	3.37944	3.24355	2.47172
BCL2A1	0.718502	-0.00149	0.000506	0.000683	0.253873	0.004813	3.29703	0.152125	5.59783	0.66593	0.892396
PRDX1	0.718217	8.733e-05	0.007371	-0.00097	0.769691	0.00325	0.0855453	5.33543	8.41356	3.21803	0.523931
DEFA4	0.718101	0.0005	0.001744	9.037e-06	1.155	0.00904	0.687334	0.689771	0.0269792	5.38068	2.17255
GTF3A	0.71809	0.000144	0.006219	-0.0009	0.889926	-0.00111	0.149013	4.26681	7.78072	3.93521	0.142807
TMCC1	0.717901	-0.00117	0.000567	0.000755	0.521652	-0.00108	2.31744	0.172954	6.31801	1.83907	0.137902
PLA2G16	0.717891	-0.00148	0.0001	-0.00043	-0.51517	0.001806	3.24098	0.0267116	3.03295	1.80599	0.250325
LINC00847	0.71779	0.000369	0.005396	-0.00011	0.458985	0.010131	0.463471	3.50965	0.4454	1.52758	2.59074
MRPL17	0.717565	-0.00078	0.004585	-0.00057	1.38012	0.014115	1.28538	2.78808	4.44678	6.88984	4.12115
S100A11	0.717556	-0.00101	-0.00097	0.000643	-0.10102	0.010005	1.88062	0.327498	5.16278	0.208232	2.54333
IMMT	0.717477	9.182e-05	0.00558	-0.00097	0.304735	-0.00151	0.0902133	3.67414	8.41321	0.853133	0.202937
CRISPLD2	0.716945	-0.00103	0.001892	0.000713	0.546529	-0.00499	1.9384	0.785752	5.88493	1.96274	0.934923
GPR97	0.716763	-0.00083	-0.00081	0.000814	-0.03443	0.001068	1.41541	0.261398	6.90541	0.0627812	0.13575
TNFRSF10C	0.716328	-0.00087	5.367e-05	0.000769	-0.15696	0.000389	1.51162	0.0141216	6.43942	0.35436	0.0454211
NRBF2	0.716285	-0.00098	-0.00057	0.000769	-0.15877	0.002741	1.7908	0.174198	6.43971	0.359439	0.418266
MEGF9	0.716155	-0.00127	0.001842	0.000721	0.0285	-0.0038	2.61328	0.755649	5.95035	0.0513265	0.641737
CSGALNACT1	0.71598	0.001141	0.002334	0.000495	0.322102	-0.01322	2.23239	1.05066	3.62253	0.918218	3.75394
KIAA0247	0.715674	-0.00117	-0.00067	0.000821	0.012924	0.000176	2.312	0.208286	6.95887	0.0225706	0.0199945
APPL2	0.715652	0.000449	-0.00651	0.000982	0.065462	-0.00564	0.597349	4.5061	8.51126	0.126165	1.10776
PAK1	0.715513	-0.00104	-0.001	0.000811	0.082226	0.002185	1.94491	0.339935	6.8566	0.163281	0.314068
PTAFR	0.714752	-0.00104	0.0021	0.000634	0.39693	0.001183	1.93371	0.903047	5.03853	1.23013	0.151749
ITGAX	0.714483	-0.00149	-0.00399	0.000795	0.097554	0.00826	3.24533	2.26288	6.67966	0.198603	1.91289
FRY	0.713923	-0.00054	-0.00367	0.00094	-0.26371	9.214e-05	0.764133	2.00664	8.08387	0.693512	0.0103332
ABHD5	0.713392	-0.00154	0.000624	0.00074	0.257759	0.000677	3.40084	0.191675	6.11145	0.671535	0.081611
LINC00282	0.71321	0.000929	-0.00703	0.000845	-0.70641	0.004905	1.645	4.96273	7.16103	2.81424	0.904633
ANXA5	0.712783	-0.00059	0.005752	-0.00079	-0.22391	-0.0059	0.856826	3.7876	6.65534	0.555398	1.17364
CCDC149	0.712541	-0.00225	0.004202	0.000206	0.821689	0.010869	5.63975	2.42867	1.02732	3.47767	2.82749
SRSF8	0.712341	0.001439	-0.00123	-0.00074	-0.28561	0.001566	3.08544	0.439085	6.05191	0.770471	0.208936
TREM1	0.711905	-2.78e-05	0.002553	0.000548	0.010028	-5e-05	0.0253338	1.18147	4.12913	0.0172982	0.00564534
CASP4	0.711877	-0.00112	-0.00116	0.000578	-0.57403	0.009633	2.14476	0.4064	4.43477	2.08052	2.37382
TSEN34	0.711772	-0.00059	-0.0025	0.000834	-0.07234	0.004381	0.86368	1.14524	7.02918	0.140082	0.770962
CYSTM1	0.711621	-0.00081	-0.00353	0.000711	-0.37161	0.011091	1.34992	1.88055	5.79833	1.11116	2.90346
CCT3	0.711476	0.001018	0.00429	-0.00084	0.223364	-0.00711	1.87232	2.49544	7.09243	0.551954	1.527
SFXN5	0.710882	-0.00156	0.000197	0.000716	0.44364	0.003157	3.45147	0.0534627	5.8331	1.42928	0.495986
TLR6	0.710837	-0.00063	-0.00271	0.000864	-0.44843	0.001377	0.92921	1.28392	7.31049	1.45142	0.179293
CAMKK2	0.710799	-0.00083	0.003198	0.000535	0.117173	0.001585	1.38561	1.62906	3.98315	0.244836	0.211299
SRSF3	0.710539	0.001201	0.006337	-0.00076	0.334257	-0.01042	2.36996	4.29844	6.29905	0.954332	2.64754
KDM4B	0.710524	-0.00076	-0.00209	0.000943	-0.04083	-0.00649	1.23	0.889607	8.06123	0.0744784	1.33555
AREL1	0.710131	-0.00081	-1.37e-06	0.00084	0.052948	-0.005	1.34919	0.00035189	7.06055	0.0986874	0.921028
ZBTB18	0.710102	0.000389	-0.00285	0.000824	-0.95524	-0.00571	0.489301	1.37353	6.9097	4.25097	1.11091
FES	0.709924	-0.00174	0.000818	0.000667	0.157391	0.00387	4.00838	0.26229	5.32138	0.350642	0.648304
DHRS7	0.709808	-0.00066	-0.00158	0.000778	0.06807	0.00509	1.00921	0.605938	6.44728	0.130316	0.944795
NOTCH1	0.709234	-0.00053	-0.00045	0.000852	0.045358	-0.00459	0.74231	0.129181	7.16662	0.0832295	0.816343
TDP2	0.708689	-0.00078	0.004358	0.00049	0.19064	-0.00171	1.25562	2.53549	3.51094	0.446018	0.22994
PPM1F	0.708435	-0.00141	-0.00427	0.000895	-0.02679	0.002408	2.95712	2.45791	7.57302	0.0474146	0.348962
ILF2	0.708228	0.000434	0.005963	-0.00084	0.749272	-0.00599	0.5624	3.93727	7.03832	3.02285	1.184
SEC14L1	0.708105	-0.00099	-0.00012	0.000794	0.311863	-0.00057	1.77319	0.0323082	6.5836	0.861233	0.0669204
TTC4	0.707623	0.000522	0.007002	-0.0008	0.985842	-0.00268	0.719891	4.87433	6.61432	4.40951	0.39777
FPR1	0.707074	-0.00152	-0.00112	0.000698	0.055291	0.007796	3.29137	0.384377	5.60735	0.102899	1.72692
RASSF2	0.706847	-0.00127	0.000643	0.000791	0.14367	-0.00364	2.55039	0.195895	6.53384	0.311057	0.593845
HEBP2	0.706264	-0.00052	0.0022	0.000502	0.559848	0.004652	0.705203	0.944384	3.61113	1.97861	0.826633
CSF2RA	0.706206	-0.0016	0.001445	0.00067	0.661446	-8.45e-05	3.51697	0.533126	5.31473	2.51734	0.00933706
SIRPA	0.705708	-0.00129	-0.00118	0.000733	0.099457	0.006642	2.59259	0.409709	5.94403	0.199576	1.36558
HSDL2	0.705275	-0.00054	-0.00077	0.000816	-0.15869	-0.00056	0.745634	0.243051	6.7655	0.350764	0.0650461
PCBP1-AS1	0.705117	-0.00033	-0.00519	0.000854	-0.01827	0.00757	0.388627	3.2268	7.13269	0.0316405	1.64665
PPP3CC	0.704535	0.001311	0.001465	-0.0008	-0.14421	-0.00362	2.65107	0.540665	6.6042	0.310993	0.585566
KDM5B	0.704512	-0.00029	0.000484	0.000795	-0.21299	-0.00685	0.33129	0.140755	6.54835	0.510373	1.42278
OPLAH	0.704498	-0.00103	-0.00249	0.000793	-0.66543	0.001173	1.86636	1.11675	6.5223	2.52863	0.147393
FAM86B3P	0.703899	-0.00099	-0.0008	0.000853	0.060627	-0.00232	1.76161	0.251152	7.10451	0.113247	0.330529
SIPA1L2	0.70376	-0.00132	-0.00014	0.000698	-0.08783	0.005007	2.68074	0.0377817	5.56683	0.172074	0.910022
ZNF763	0.70368	-0.00143	8.257e-05	0.000778	0.464362	-0.00126	2.98055	0.0214275	6.36299	1.49971	0.159236
CD300LB	0.703516	-0.00144	0.006092	0.000357	0.314122	-0.00203	3.02672	4.00954	2.20978	0.860538	0.280387
ATG7	0.703184	-0.00173	0.00416	0.000493	0.73513	-0.00103	3.89003	2.33899	3.497	2.90658	0.12638
KCNJ2	0.703007	-0.00097	-0.00455	0.000701	-0.85902	0.007044	1.69875	2.66368	5.58956	3.61622	1.47622
RUVBL1	0.702706	2.613e-05	0.00459	-0.00071	1.14024	-0.00436	0.0234267	2.69171	5.6509	5.27778	0.750532
MRPL20	0.702205	4.015e-05	0.006514	-0.00079	1.0924	-0.00369	0.0364668	4.37639	6.44425	4.98817	0.598333
MCM3	0.702031	0.001217	0.004339	-0.00069	0.387008	-0.01191	2.36643	2.47899	5.43707	1.15014	3.13733
RHOC	0.701536	4.564e-05	-0.00167	-0.00069	-0.46531	0.008339	0.041622	0.637686	5.41308	1.49634	1.87812
SOD2	0.701066	-0.00127	0.001832	0.000636	-0.38093	-0.00213	2.51972	0.72415	4.90963	1.12195	0.295679
BRCA1	0.700569	-0.00104	0.002741	0.000693	0.107986	-0.00899	1.88799	1.27187	5.48245	0.217628	2.08984
SULF2	0.70048	-0.00269	0.005491	0.0003	0.395015	-0.00718	6.82294	3.45007	1.70193	1.17982	1.50931
STEAP4	0.700459	-0.00122	-0.00156	0.000767	-0.27048	0.004367	2.3583	0.582181	6.21501	0.695719	0.747614
GAB1	0.700065	-0.0012	0.001749	0.000687	-0.26029	-0.00386	2.29786	0.678354	5.40995	0.659885	0.630725
ABRACL	0.70003	0.000969	0.000218	-0.00054	-0.27318	-0.01183	1.69346	0.0584626	3.95533	0.704503	3.09558
CASP1	0.699936	-0.00194	0.006573	6.628e-05	-0.15734	0.003996	4.52573	4.40717	0.22862	0.343163	0.661691
RTFDC1	0.699866	-0.00137	0.002675	0.000578	0.623905	0.001072	2.77717	1.22612	4.31843	2.27869	0.131985
ADCY4	0.699854	-0.00124	-0.0033	0.000791	0.345075	0.007111	2.4329	1.66051	6.44505	0.972901	1.48529
DCTD	0.699345	-2.82e-05	0.007295	-0.00083	0.871493	-0.00629	0.0252228	5.04974	6.77547	3.65798	1.24492
IL1R1	0.698961	-9.18e-05	-0.00403	0.000848	-0.11979	0.005389	0.0871259	2.21373	6.98766	0.245426	0.997575
LYZ	0.697866	-0.00104	0.005913	0.000143	-0.49406	0.001418	1.86846	3.79974	0.596618	1.61742	0.180801
NCF4	0.697427	-0.0011	-0.00144	0.000745	0.302573	0.006204	2.03435	0.519777	5.95612	0.805623	1.21386
ICAM1	0.697395	-0.00147	-9e-05	0.000613	0.248956	0.009097	3.05445	0.0232398	4.64244	0.617814	2.1092
NCSTN	0.696592	-0.00089	0.00411	0.000516	-0.17701	-0.00434	1.47654	2.26295	3.66844	0.395227	0.73539
PLIN4	0.69602	-0.00125	-0.00385	0.000797	0.266682	0.0077	2.42835	2.05678	6.455	0.675738	1.65131
RAP1GDS1	0.695865	0.000659	0.003324	-0.00086	-0.3693	-0.00272	0.966572	1.66093	7.05144	1.06064	0.395669
IFRD1	0.695338	-0.00091	-0.0014	0.000844	-0.07641	0.000205	1.54052	0.499922	6.90126	0.144435	0.0225975
CR1	0.695317	-0.00067	-0.00188	0.000825	-0.56893	-0.00091	0.986843	0.739909	6.71778	1.9723	0.109593
CDA	0.694874	-0.00163	0.00127	0.000671	0.484565	0.001393	3.51871	0.439677	5.19495	1.5615	0.176115
SLAMF6	0.694846	0.000591	0.004192	-0.00078	-0.17713	-0.00913	0.827646	2.31824	6.30143	0.394128	2.10619
GIMAP5	0.694832	0.000471	0.004622	-0.00079	1.07767	0.005622	0.60855	2.66785	6.34281	4.82288	1.04892
A41338	0.693554	-0.00072	-0.00108	0.000816	-0.6314	-0.00677	1.09741	0.358654	6.60898	2.28377	1.36182
NLRP6	0.69355	-0.00117	-0.00023	0.000689	0.128938	0.006026	2.19634	0.0603874	5.35908	0.2653	1.15406
STAT3	0.693369	-0.00017	-0.00148	0.000814	-0.4846	-0.00125	0.171082	0.534101	6.5801	1.55612	0.15477
NEFL	0.693107	0.000539	-0.00393	-3.71e-05	-1.03725	0.0202	0.726777	2.10082	0.115939	4.56864	6.20709
STX6	0.693041	-0.00071	0.002863	0.000578	-0.18029	-0.0016	1.06394	1.33022	4.25151	0.40157	0.206199
SNX19	0.692578	-0.00054	0.007459	0.000224	0.30245	-0.00781	0.723146	5.12241	1.10119	0.796393	1.67268
NFATC3	0.692506	0.000525	0.001455	-0.00029	0.252638	-0.0195	0.699345	0.521994	1.61808	0.623361	5.93513
PCTP	0.692194	-0.00153	-2.71e-05	0.000472	0.119164	0.013693	3.21273	0.00677744	3.21198	0.240676	3.72784
SSRP1	0.691848	0.001043	0.003887	-0.00082	0.454103	-0.00536	1.84849	2.06361	6.60186	1.41175	0.97503
WHAMM	0.691776	0.001271	0.002222	-0.00047	1.05645	-0.00497	2.45788	0.925827	3.21956	4.6676	0.875075
TMCO3	0.691482	-0.0023	0.002114	0.00055	0.051939	0.000975	5.5477	0.863208	3.95554	0.0933868	0.116788
MTSS1	0.691403	0.000599	0.001957	-0.00056	-0.923	-0.00842	0.836533	0.775404	4.07282	3.88844	1.85856
COPZ1	0.691059	0.000458	0.006136	-0.00094	0.355433	-0.00289	0.580822	3.93749	7.76449	0.993823	0.423593
TMEM164	0.690947	-0.0018	0.000729	0.000671	0.789473	-0.00051	3.99102	0.220011	5.15618	3.12499	0.0580371
NLRP12	0.690315	-0.00119	0.001655	0.000704	0.123134	-0.00202	2.22645	0.616244	5.46785	0.249401	0.270873
SLC45A4	0.690232	-0.00119	0.000125	0.000739	0.623658	-0.0004	2.23757	0.0322156	5.80927	2.22598	0.0442536
ASAH1	0.689876	-0.00121	0.006248	0.000396	0.574462	-0.00974	2.27951	4.02532	2.48626	1.97467	2.28849
DYNLL1	0.68974	0.00022	0.007368	-0.00098	0.322013	0.000727	0.230589	5.01154	8.1365	0.863054	0.0844516
NCF1C	0.689673	-0.00107	-0.0005	0.000558	0.705941	0.009791	1.91116	0.142174	4.02633	2.65742	2.30345
CD300LF	0.689439	-0.00259	0.004682	0.000207	0.557158	0.008084	6.38561	2.68423	0.974256	1.88711	1.74459
EXOSC10	0.689392	0.000418	0.003258	-0.0008	0.408083	-0.00574	0.512229	1.58892	6.4317	1.20426	1.06771
PLD1	0.68927	-0.00189	0.000938	0.000648	-0.04418	0.001954	4.26624	0.297008	4.90826	0.0780503	0.259678
ETFA	0.689242	0.000262	0.006231	-0.00093	0.483086	0.011633	0.28461	4.00448	7.60529	1.5342	2.94643
PPIE	0.689133	0.001238	0.002441	-0.00061	0.88292	-0.00507	2.35274	1.05031	4.48696	3.63943	0.895101
COL9A3	0.688991	-0.00166	-0.00049	0.000725	0.416622	0.003643	3.57389	0.137856	5.66592	1.23929	0.570691
TBL1X	0.688879	-0.00086	-0.00134	0.000836	-0.08871	0.000291	1.37749	0.466402	6.73746	0.169226	0.0320273
TUFT1	0.688778	-0.00193	0.000607	0.000458	0.280606	0.01236	4.3803	0.176863	3.04616	0.712619	3.20682
POLE3	0.688555	0.000482	0.006354	-0.0008	0.495951	-0.00948	0.617655	4.10602	6.433	1.59108	2.19408
SH3RF3	0.688318	-0.00081	0.002011	0.000737	0.219864	-0.01231	1.26633	0.79979	5.77697	0.513795	3.18624
ERCC5	0.688102	0.001864	-0.00073	-0.00062	-0.20445	-0.00555	4.17472	0.218013	4.63217	0.467139	1.01397
PRKCQ	0.688088	0.001227	-0.00112	-0.00061	0.025232	-0.00507	2.31789	0.368045	4.56148	0.042984	0.893259
CPNE2	0.687743	-0.00147	-0.00023	0.00075	0.576725	0.000332	3.00751	0.0600596	5.88931	1.97611	0.0366907
ST3GAL2	0.687152	-0.00049	-0.002	0.000762	-0.34465	0.005111	0.628154	0.792403	6.00047	0.943386	0.901636
SHFM1	0.687123	0.000417	0.004805	-0.0009	0.614706	-0.00136	0.50877	2.77043	7.34214	2.16423	0.168168
ST20	0.686574	-0.00102	-0.00255	0.000846	0.124095	0.003222	1.76948	1.11309	6.80235	0.24993	0.483235
NFKBIZ	0.686038	-0.00021	-0.0026	0.000644	-1.23972	-0.00237	0.22099	1.1422	4.83104	5.66913	0.326936
RERE	0.685966	-0.00037	-0.00253	0.000858	-0.2287	0.001393	0.430944	1.09854	6.91139	0.538461	0.173191
ADM	0.685855	-0.00095	-0.00425	0.000712	-0.58781	0.009568	1.59615	2.31716	5.50324	2.02256	2.20868
MAPK13	0.685788	-0.00085	-0.00438	0.000923	0.354892	-0.00149	1.3547	2.41688	7.51278	0.979967	0.186999
CHST11	0.68578	-0.00075	-0.00082	0.000795	0.269586	0.000802	1.14324	0.251294	6.30387	0.670511	0.0933147
BTNL8	0.685149	-0.00044	-0.00211	0.00085	-0.41465	-0.00047	0.545582	0.849855	6.82249	1.22017	0.0527382
MSRB1	0.685114	-0.0014	0.001276	0.000564	0.503196	0.006873	2.7843	0.433123	4.03597	1.61195	1.36626
APMAP	0.684782	-0.00061	-0.00184	0.00086	0.26556	-0.0011	0.8408	0.700031	6.91763	0.655609	0.132535
CASC3	0.684736	-0.00029	-0.00356	0.000921	-0.37706	-0.00104	0.319412	1.78739	7.48132	1.06491	0.123992
C5AR1	0.684562	-0.00077	0.001362	0.000664	-0.36842	-0.0016	1.18239	0.470873	5.01939	1.03017	0.202754
CCDC65	0.684535	0.001511	-0.00272	-0.00056	0.381897	0.003737	3.09571	1.21302	3.97274	1.08381	0.584935
C19orf59	0.684381	-0.00108	0.001023	0.000589	0.398309	0.006419	1.91432	0.327497	4.2828	1.15016	1.2365
UFC1	0.684373	0.00039	0.005277	-0.00085	0.847627	-0.00175	0.464469	3.14499	6.83199	3.40248	0.225443
MDH1	0.68437	0.000597	0.006562	-0.00081	0.306099	-0.00976	0.821032	4.25064	6.46347	0.795097	2.26504
LOC100129034	0.684123	-0.0004	-0.00348	0.000926	0.15559	-0.00156	0.481156	1.72643	7.52145	0.327789	0.196861
SLC9A1	0.68313	-0.00121	-0.00203	0.000832	0.088197	0.002465	2.25167	0.799372	6.62927	0.166345	0.341175
PPP5C	0.683027	-0.00048	0.003791	-0.00078	0.913019	-0.00095	0.609781	1.95007	6.14066	3.761	0.111253
NQO2	0.682858	0.000107	-0.00681	0.000897	0.188874	0.002606	0.099771	4.45676	7.23928	0.417341	0.365531
PSMC2	0.682448	0.000319	0.007282	-0.00083	0.74743	-0.00612	0.358016	4.86127	6.62531	2.83638	1.15087
H3F3B	0.682163	-0.00022	0.002614	0.000546	-0.40531	-0.00241	0.230827	1.13915	3.84316	1.17319	0.331257
TMEM165	0.682058	-0.00107	0.003205	0.000419	-0.75916	-0.005	1.87395	1.52578	2.64597	2.89743	0.8646
ALPK1	0.681993	-0.00098	-0.00294	0.00078	-0.35482	0.006218	1.64252	1.34505	6.11847	0.97146	1.17546
FGD4	0.681968	-0.00136	0.000168	0.00062	-0.47726	0.003765	2.63917	0.0429595	4.55714	1.48261	0.587553
SARS	0.681315	0.000375	0.006343	-0.00082	0.886945	-0.00406	0.437802	4.03339	6.4859	3.59996	0.649525
RBBP7	0.68112	0.000736	0.004453	-0.00077	0.24391	-0.01001	1.09111	2.45036	5.98284	0.580478	2.33167
LRRFIP2	0.680986	0.000674	-0.0028	0.000642	-0.95047	0.003901	0.965077	1.25166	4.7687	3.95675	0.614842
TLR5	0.680719	-0.00094	-0.00097	0.000529	-0.44419	0.011518	1.55941	0.306064	3.66422	1.33316	2.84981
DOK3	0.680688	-0.00122	-0.00125	0.000746	-0.1604	0.004723	2.27154	0.416959	5.76984	0.338156	0.796755
PELI2	0.680553	-0.0014	0.000381	0.00074	-0.08646	-0.00055	2.74501	0.103163	5.71381	0.161843	0.0612453
CAMP	0.680326	-0.0006	0.001628	0.000338	1.11629	0.00698	0.809972	0.590302	1.93328	4.89916	1.3817
BZRAP1-AS1	0.679868	0.001185	-0.0036	-0.0004	0.706382	0.009474	2.16296	1.79432	2.4979	2.60114	2.14758
EZR	0.67985	0.000664	0.005324	-0.00084	0.214616	-0.00802	0.940943	3.15282	6.63034	0.489175	1.68757
FBXO38	0.679382	-0.00043	0.000599	0.000705	-0.56477	-0.0042	0.527236	0.171233	5.36059	1.88063	0.676983
CCT7	0.679191	0.000527	0.005558	-0.00079	0.658739	-0.00776	0.683293	3.34477	6.19686	2.34889	1.60463
LILRA2	0.679045	-0.0014	0.005134	0.000352	0.939915	-0.00057	2.74848	2.98989	2.04663	3.88062	0.0637314
NUP50	0.679	-0.00062	0.002926	0.000618	0.118996	-0.00439	0.849503	1.32867	4.51155	0.234327	0.719181
SLA	0.678855	-0.00111	0.002325	0.000628	0.46097	-0.00089	1.9609	0.958479	4.6105	1.40033	0.103581
COL18A1	0.678829	0.00052	-0.00491	0.00089	0.152802	-0.00134	0.670203	2.80509	7.11721	0.317255	0.16412
LOC731275	0.678651	-0.00046	-0.00422	0.00091	-0.25162	0.002095	0.567641	2.25665	7.30504	0.601964	0.27694
BASP1	0.678562	-0.00065	-0.00162	0.000704	-0.09371	0.007744	0.903075	0.583121	5.33863	0.176908	1.59893
TRIM25	0.678455	-0.00043	-0.00382	0.00077	-0.72419	0.005497	0.525684	1.94805	5.9801	2.68716	0.979395
SNX5	0.678345	0.0005	0.005856	-0.00092	0.052993	-0.00367	0.636287	3.59092	7.41684	0.0933101	0.563578
GLUL	0.677965	-0.0008	0.000326	0.000613	-0.19468	0.006374	1.2196	0.0866681	4.44857	0.429614	1.20686
DPY19L3	0.677765	-0.00071	-0.00206	0.000891	-0.26668	-0.00329	1.03979	0.806032	7.1118	0.649634	0.488057
RPL36AL	0.677746	0.000664	0.006431	-0.00065	0.931982	-0.00932	0.938167	4.07804	4.78853	3.82515	2.08728
NABP1	0.677728	-0.00114	-0.00277	0.000778	-0.36007	0.005443	2.03958	1.22635	6.04225	0.98248	0.96428
MSRA	0.677709	-0.00127	-0.00038	0.000636	0.236761	0.008391	2.36918	0.101197	4.6713	0.554085	1.79244
MCTP2	0.677591	-0.00095	-0.0023	0.000867	-0.24529	-0.00027	1.55925	0.942961	6.89204	0.580589	0.0286882
PILRA	0.677381	-0.00165	0.00315	0.00056	0.480679	2.111e-05	3.43836	1.47275	3.9337	1.48254	0.00220869
RETSAT	0.677004	-0.00147	-0.00045	-0.00046	1.00152	0.015407	2.91699	0.124303	2.97873	4.21246	4.23707
AKIRIN2	0.676736	-0.0012	0.004195	0.000457	-0.11442	-0.00063	2.19285	2.22634	2.95857	0.222722	0.071285
NPC2	0.676657	-0.00184	0.010306	-0.00063	0.431952	-0.00108	3.99166	7.37313	4.64277	1.26925	0.127264
TFE3	0.676611	-0.00124	-0.00068	0.000707	0.178856	0.005851	2.29211	0.196319	5.35469	0.384599	1.06513
ATIC	0.676564	0.001024	0.003899	-0.0008	0.71475	-0.00193	1.73814	2.0018	6.21125	2.62605	0.250531
ANKRD13A	0.676419	-0.00058	0.003138	0.000604	-0.18593	-0.00694	0.774163	1.46137	4.35094	0.403842	1.35886
JDP2	0.676288	-0.00204	0.001765	0.000475	0.722238	0.007494	4.58875	0.651983	3.11987	2.66393	1.51712
BCL6	0.67602	-0.00102	-0.00221	0.000844	-0.18465	0.001459	1.71982	0.885587	6.65198	0.399999	0.179439
TRIOBP	0.675154	-0.00188	-0.00012	0.000771	0.240144	-0.00501	4.10695	0.0290512	5.94885	0.56165	0.853455
NCF1B	0.675126	-0.00117	0.001591	0.000634	0.664323	0.000326	2.107	0.566336	4.6323	2.35617	0.0352501
FRAT2	0.675055	-0.00099	0.000535	0.00077	-0.0891	-0.00343	1.6401	0.149462	5.94129	0.165879	0.511889
FAM200B	0.674869	-0.00057	-0.0025	0.000831	-0.21189	0.003037	0.747646	1.04965	6.5146	0.4763	0.437178
RUNDC1	0.674183	-0.00126	0.001665	0.000657	0.165302	0.000731	2.34539	0.600325	4.84385	0.346696	0.0826434
RNF19B	0.674029	-0.0007	0.001687	0.000566	0.546449	0.003343	0.991644	0.610838	3.9657	1.77148	0.494148
TRIB2	0.674019	0.002489	-0.00239	-0.00041	0.106938	-0.00274	5.90489	0.988394	2.51823	0.204644	0.382763
SMARCAL1	0.673948	0.001333	0.005098	-0.00072	0.189819	-0.01085	2.52943	2.9269	5.46258	0.412643	2.5785
SIRPB2	0.673887	-0.00185	-0.00105	0.000642	0.266396	0.008401	4.01205	0.330781	4.69591	0.643482	1.78041
ZNF552	0.673876	-0.00022	-0.00338	0.000714	0.594958	0.006144	0.218413	1.61572	5.38557	2.00321	1.13495
LRMP	0.673632	-0.00023	0.001308	0.00069	-0.17375	-0.00367	0.235556	0.437192	5.15469	0.368651	0.559129
ESYT1	0.673365	0.001442	0.001542	-0.00073	0.188401	-0.00529	2.82712	0.541545	5.54468	0.408251	0.917598
YWHAQ	0.672989	0.000506	0.002886	-0.00069	-0.07347	-0.01041	0.639128	1.2856	5.17077	0.132769	2.42415
GDE1	0.672809	-0.00134	0.00289	0.000307	0.207772	0.011797	2.53093	1.28807	1.65399	0.462431	2.89769
CKAP4	0.672732	-0.00076	0.004712	0.00051	0.135805	-0.00815	1.11689	2.60914	3.42352	0.271483	1.70051
LPPR2	0.672566	-0.0008	-0.00087	0.000774	0.001004	0.002328	1.20767	0.263912	5.95293	0.00159549	0.311446
RAB3D	0.672137	-0.00109	-0.00122	0.000778	-0.0252	0.003248	1.8767	0.397697	5.97939	0.0418183	0.47417
KIAA0319L	0.672118	-0.00135	0.002879	0.000529	0.93475	-0.00158	2.56828	1.2787	3.59993	3.79534	0.195958
AATK	0.672005	-0.00155	0.000642	0.000768	0.40744	-0.00651	3.12204	0.183144	5.88354	1.15579	1.22782
CTBP2	0.671888	-0.00132	0.000225	0.000739	-0.32455	-0.00287	2.4806	0.0575385	5.60723	0.83928	0.404856
AQP3	0.671487	0.001695	-0.00046	-0.00053	0.640839	-0.00159	3.53455	0.125185	3.58975	2.21891	0.196182
CD52	0.671472	0.000478	0.005474	-0.00083	0.923551	0.000513	0.590214	3.21973	6.50837	3.72781	0.0563978
ST6GALNAC2	0.671435	-0.00108	0.00261	0.000643	0.14946	-0.00335	1.85769	1.1102	4.68032	0.304427	0.492044
HLA-DQA2	0.671322	0.00194	-0.00716	0.000389	0.384604	-0.00014	4.25223	4.65005	2.32004	1.06336	0.015039
AOC2	0.671312	-0.00016	-0.00507	0.000931	0.335018	-0.00619	0.152828	2.88472	7.39639	0.876044	1.13961
SLC40A1	0.671147	-0.00091	-0.00051	0.000709	-0.52008	0.001282	1.4517	0.14137	5.31312	1.63853	0.153414
CEACAM8	0.670879	-0.00023	0.002111	0.000181	1.18846	0.007702	0.232119	0.823739	0.776001	5.21425	1.55948
NSUN7	0.670755	-0.00137	-0.00107	0.000528	0.040265	0.013421	2.60181	0.337727	3.58049	0.0684722	3.45985
SUPT20H	0.670679	0.000542	-0.00212	0.000809	-0.30198	-0.00221	0.697947	0.829374	6.26034	0.757961	0.291113
TBC1D1	0.670678	-0.00059	-0.00235	0.000851	-0.67665	-0.00618	0.787541	0.955754	6.65666	2.39587	1.13686
C1QBP	0.670601	0.000766	0.006329	-0.00079	0.817485	-0.00404	1.12836	3.93134	6.04268	3.1382	0.631429
LATS2	0.670584	-0.00142	0.000622	0.000679	-0.38962	-0.0015	2.76013	0.175906	5.01537	1.08133	0.183382
SNRPD3	0.670565	0.000578	0.006522	-0.00086	0.668022	-0.00372	0.762414	4.09528	6.76337	2.35136	0.564541
ZBTB34	0.670505	-0.00083	-0.00258	0.000849	-0.50429	-0.00087	1.25708	1.08833	6.63204	1.56483	0.0998397
TET3	0.670177	-0.00128	6.3e-05	0.000715	-0.42632	-0.00154	2.35688	0.0153866	5.36471	1.22807	0.189703
WRNIP1	0.670048	0.000515	0.003032	-0.00067	0.883961	0.014763	0.650537	1.37122	4.97528	3.49768	3.94089
CLEC2D	0.669922	0.001572	-0.00198	-0.00031	0.317142	-0.01133	3.17033	0.749926	1.663	0.809551	2.7183
RCC2	0.669701	-7.56e-05	0.006116	-0.00077	0.468565	-0.00993	0.0672178	3.74418	5.90456	1.40495	2.24836
KIF3C	0.669618	5.339e-05	-0.00603	0.000853	-0.33319	0.006793	0.0465121	3.66798	6.65675	0.866306	1.29801
SERPINB1	0.669609	-0.00182	0.0028	0.000517	0.625518	0.002976	3.89159	1.22206	3.46852	2.13375	0.421569
MAP4K4	0.669436	-0.00023	-0.00207	0.00086	-0.32162	-0.0019	0.234495	0.800021	6.7235	0.824544	0.242564
KLRG1	0.669394	-0.00111	0.006142	-0.00075	1.01848	-0.00318	1.92454	3.76341	5.64583	4.24183	0.458855
DENND3	0.669378	-0.00111	-0.00071	0.000831	0.207146	-0.00282	1.91693	0.204542	6.45185	0.457531	0.39362
THOC5	0.669206	-0.00107	-0.00155	0.000759	-0.05966	0.00505	1.81389	0.538743	5.76567	0.104653	0.852892
AMPD3	0.669193	0.000168	0.003252	0.0004	0.675641	-0.0013	0.16171	1.51423	2.40389	2.38298	0.155511
CEP19	0.668639	-3.2e-05	0.000142	0.000587	0.262932	0.005424	0.0273254	0.0354242	4.12033	0.62551	0.941062
HCAR3	0.66844	0.000147	-0.00366	0.000529	-1.0484	0.01005	0.139589	1.79403	3.56835	4.40151	2.28031
STBD1	0.668262	-0.00063	0.009049	-0.00031	0.731669	0.004566	0.850435	6.22554	1.68083	2.66671	0.740921
NT5C2	0.668129	-0.00087	0.000603	0.000752	0.060306	-0.00197	1.34809	0.169069	5.6917	0.105705	0.252203
ZDHHC3	0.667786	-0.00143	-0.00136	0.000665	0.136164	0.008916	2.7541	0.453336	4.86123	0.269887	1.91475
TP53I11	0.667541	-0.00076	-0.00344	0.000897	0.036397	0.001138	1.10295	1.6371	7.04347	0.0611605	0.133253
H2AFV	0.667491	0.000445	0.006622	-0.00068	0.28128	-0.01408	0.531915	4.15402	5.02863	0.683513	3.67319
GK	0.667452	-0.00071	-0.00277	0.000674	-0.76974	0.006495	1.00303	1.19928	4.94076	2.8621	1.21138
SELL	0.667229	0.000346	0.004891	0.00025	-0.66688	-0.00721	0.384813	2.71949	1.21379	2.32855	1.40692
STK39	0.66679	0.000704	0.004609	-0.00079	0.080208	-0.00922	0.993798	2.49492	6.01485	0.145049	2.0056
XBP1	0.66645	0.00095	0.000764	-0.00071	-0.70821	-0.00205	1.52364	0.222474	5.25974	2.53495	0.263726
MANBA	0.666383	-0.00187	0.000793	0.000616	-0.08462	0.00335	3.9944	0.232214	4.37324	0.154044	0.488003
HCAR2	0.666303	-0.00021	-0.00343	0.000642	-0.81759	0.008767	0.210004	1.62199	4.62896	3.11016	1.86251
TP53INP2	0.666021	-0.00178	-0.00167	0.000758	0.643358	-0.0008	3.73211	0.594027	5.7305	2.20506	0.0898817
KIAA0232	0.665785	-0.00097	0.000188	0.00081	-0.06526	-0.00648	1.57502	0.04712	6.21209	0.114895	1.20297
RPS20	0.665757	0.000998	0.004164	-0.00071	0.953638	0.000478	1.6333	2.14971	5.28698	3.84994	0.0518185
CPQ	0.665506	-0.00174	-0.00054	0.000649	-0.39162	0.002702	3.61696	0.147233	4.68358	1.07747	0.369955
HIST1H3D	0.665505	8.742e-05	0.002775	0.000508	-0.07748	-0.0012	0.0780563	1.1959	3.35597	0.139176	0.140391
RAB7L1	0.665483	-1.15e-05	0.001332	-0.00063	0.490588	-0.00663	0.00957288	0.440593	4.50425	1.48746	1.24349
DCP1B	0.665182	-3.3e-05	0.003871	-0.00085	0.955883	0.007399	0.0280163	1.93154	6.53733	3.85783	1.4537
KIF1B	0.665043	-0.00045	-0.0001	0.000609	-0.86431	-0.00022	0.531548	0.0234653	4.30308	3.35415	0.0235858
IL10RB	0.664793	-0.00046	0.000767	0.000587	-0.07047	0.005491	0.551731	0.222746	4.08512	0.124966	0.949831
PRKCD	0.664476	-0.00154	0.001623	0.000604	0.380207	0.003532	3.04392	0.568955	4.2465	1.03108	0.521119
NADK	0.664284	-0.00108	0.00241	0.00056	0.636199	0.001352	1.81891	0.976981	3.82645	2.16153	0.161029
PPP4R1	0.664252	-0.00062	-0.00206	0.00085	-0.00945	0.000555	0.83044	0.786195	6.57151	0.0150623	0.0605059
TM6SF1	0.664228	-0.00106	-0.00177	0.000789	0.609616	0.000407	1.77574	0.637898	6.00235	2.03175	0.0436711
FKBP9	0.664059	-0.00141	0.001041	0.000526	-0.11882	0.007997	2.68441	0.321907	3.50714	0.227667	1.62234
FCGR2A	0.663856	-0.00089	-0.00154	0.000766	-0.41623	0.002379	1.38494	0.530919	5.77657	1.17083	0.314778
HINT1	0.663751	0.001283	0.003517	-0.00074	0.43273	-0.00712	2.34203	1.67573	5.49252	1.23738	1.37213
ANXA4	0.663594	-0.00122	-0.00106	-0.00014	-0.57694	-0.00724	2.18631	0.328376	0.552681	1.87327	1.40268
DGAT2	0.663455	-0.00109	-0.00045	0.000687	0.379436	0.005369	1.85144	0.120658	5.02723	1.02593	0.917888
ARID3A	0.663189	-0.00108	0.002232	0.000653	0.110181	-0.00239	1.82476	0.875732	4.69615	0.207924	0.316442
RNF149	0.662222	-0.00092	-0.00054	0.000732	-0.25406	0.002415	1.4498	0.147263	5.43865	0.589805	0.319584
FRAT1	0.662058	-0.00143	0.000995	0.000747	-0.03269	-0.00664	2.71427	0.303444	5.5847	0.0540986	1.23474
TRAF3IP3	0.662045	0.001909	0.001906	-0.00057	0.166225	-0.01057	4.08289	0.702897	3.88945	0.341238	2.41971
SFXN2	0.661787	0.001338	0.002995	-0.00045	1.0427	-0.00405	2.47666	1.32339	2.78607	4.31161	0.622424
DHX34	0.661498	-0.00047	-0.00387	0.000932	-0.27858	-0.00162	0.559514	1.91604	7.28737	0.666549	0.198188
MMP25	0.66121	-0.00049	-0.00149	0.000745	-0.41282	0.003292	0.600984	0.505328	5.55502	1.15076	0.472277
PSMA5	0.660906	-0.00033	0.007287	-0.00081	1.00157	-0.00335	0.360476	4.66065	6.14982	4.07628	0.483099
CSF2RB	0.660733	-0.00012	-0.00141	0.000748	-0.46272	0.001605	0.108783	0.470988	5.57778	1.35348	0.195174
IVNS1ABP	0.660652	-0.00025	-0.002	0.000872	-0.49816	-0.00638	0.259669	0.74986	6.73159	1.50504	1.16413
RPGRIP1	0.660509	-0.00143	0.001645	0.000643	0.622321	-0.00048	2.72637	0.574789	4.58101	2.07673	0.0517705
DAPK1	0.660423	-0.00103	0.000205	0.000222	-1.16585	0.004772	1.6879	0.0512356	1.01141	4.98447	0.774622
ASPRV1	0.660422	-0.00072	-0.00259	0.000718	0.383641	0.007857	1.01053	1.07366	5.29076	1.03544	1.56923
ST6GAL1	0.660343	0.001464	0.004036	-0.00074	-0.0855	-0.00917	2.81019	2.03078	5.47759	0.154285	1.96352
S1PR1	0.660166	0.001573	0.002205	-0.00073	-0.04895	-0.00676	3.10804	0.855743	5.41258	0.0830642	1.26319
WDFY3	0.660159	-0.00065	-0.00184	0.000763	-0.51278	0.002539	0.87535	0.668108	5.70872	1.56764	0.338894
GOLGA8B	0.65992	0.000545	-0.00887	0.000332	0.33941	0.00027	0.688028	5.9844	1.80338	0.871168	0.0282889
SIGLEC9	0.659676	-0.00175	0.003634	0.000529	0.157157	-0.00192	3.60897	1.74185	3.50538	0.316917	0.241191
CARD6	0.659571	-0.00087	0.001267	0.000481	-0.65921	0.004281	1.31229	0.408354	3.06389	2.25267	0.66694
GPATCH4	0.659353	-1.8e-05	0.004131	-0.00049	1.44263	0.005363	0.0149697	2.09666	3.19301	6.49651	0.90874
ATG13	0.659342	-0.00103	0.005167	0.00014	1.28912	0.002093	1.68895	2.89193	0.539432	5.6568	0.266924
LAT2	0.659074	-0.00148	0.005166	0.000444	0.718339	-0.00674	2.83494	2.88929	2.73239	2.54689	1.25464
CXCL5	0.658975	0.001072	-0.00894	9.4e-05	-0.90493	0.014988	1.78642	6.02925	0.323417	3.53162	3.93362
NEDD9	0.658896	-0.00071	0.001075	0.000728	0.048814	-0.00325	0.985386	0.331763	5.36643	0.0826542	0.461831
ARHGAP26	0.658702	-0.00088	-0.00079	0.000761	-0.56395	-0.0029	1.33523	0.229572	5.68075	1.79359	0.400144
ASNSD1	0.658394	1.28e-05	0.004243	0.000203	1.20414	-0.00534	0.0105512	2.17487	0.887232	5.17738	0.902039
DYNLL2	0.658307	0.000162	0.004185	-0.00078	0.858171	-0.00309	0.1528	2.13137	5.875	3.27474	0.433732
TOMM40L	0.658159	-0.00185	-0.00055	-0.00022	1.23664	0.00794	3.8937	0.148507	0.9795	5.35492	1.58567
RANBP1	0.658145	0.000661	0.005631	-0.00072	0.463106	-0.01135	0.893196	3.25817	5.29283	1.34771	2.65733
PLXDC2	0.657979	-0.00086	0.001518	0.000426	-0.67307	0.005441	1.30647	0.514585	2.57121	2.3136	0.924557
SLC16A3	0.657957	-0.00136	0.000976	0.000662	0.273348	0.002573	2.51154	0.294077	4.7353	0.645145	0.343165
DEFA1B	0.657922	0.000257	0.002674	-4.32e-05	1.23517	0.007621	0.261707	1.11661	0.129379	5.34443	1.49366
MT1X	0.657593	0.000341	0.004654	-0.00046	1.35623	-0.00465	0.371401	2.48078	2.84377	6.00671	0.742933
INPP5A	0.657553	-0.00064	-0.00182	0.000758	0.262281	0.004672	0.856298	0.653032	5.63932	0.609834	0.748071
CKLF	0.657192	-0.00073	-0.00159	0.000707	0.236504	0.006955	1.03113	0.54452	5.15516	0.531207	1.30731
YTHDC1	0.65709	0.001454	0.001579	0.000471	0.013055	-0.01024	2.76384	0.541098	2.96135	0.0207196	2.28819
HSPA6	0.657084	-0.00067	-0.00242	0.000782	-0.06166	0.005448	0.900009	0.96786	5.85386	0.106378	0.924591
ARMC10	0.656947	0.000704	-0.00685	1.957e-06	-0.69865	-0.00573	0.97398	4.25928	0.0051894	2.43617	0.991277
LOC729603	0.656714	-0.00019	-0.00552	0.000903	-0.09853	0.003519	0.17922	3.16214	6.96513	0.180482	0.510846
PHC2	0.656633	-0.00174	0.000807	0.00057	0.71051	0.005577	3.56097	0.233328	3.86686	2.49426	0.954566
RAB11FIP1	0.655911	-0.00024	0.001378	0.000704	-0.39061	-0.00988	0.245953	0.452054	5.11323	1.05226	2.16538
ST3GAL4	0.655387	-0.00103	-0.0041	0.000788	-0.10071	0.007957	1.66829	2.05479	5.89375	0.184704	1.5812
HTATSF1	0.655078	0.00084	0.004444	-0.00082	0.41362	-0.00586	1.24632	2.30871	6.16786	1.13929	1.01886
FCGR2B	0.654949	-0.00083	-8.46e-05	0.000574	-0.52342	0.006278	1.22184	0.0203158	3.89008	1.59723	1.12429
PBX2	0.654686	3.145e-05	-0.0044	0.00094	-0.00087	-0.00314	0.0262445	2.27184	7.27295	0.00134648	0.438652
GCC1	0.654656	-0.00105	0.005746	0.000353	0.771688	-0.00496	1.70933	3.32771	1.9455	2.79617	0.808213
SBNO2	0.654544	-0.00063	-0.00209	0.000784	-0.37863	0.003103	0.821172	0.784192	5.84286	1.0042	0.432106
RRP7A	0.654249	-0.00037	0.004109	-0.00047	1.46471	-0.00305	0.410788	2.05816	2.93115	6.55726	0.42193
BTF3	0.653935	0.000362	0.003253	-0.00083	0.519057	-0.0024	0.397966	1.46665	6.23775	1.57468	0.3127
ARSG	0.653935	-0.00095	-0.00331	0.000763	0.375881	0.006972	1.47732	1.50184	5.64898	0.992702	1.30308
EID1	0.653896	0.000536	0.006348	-0.00084	0.279072	-0.00782	0.665154	3.81622	6.31696	0.658172	1.53805
ATP5A1	0.65382	0.000485	0.005598	-0.00079	0.285086	-0.00942	0.581567	3.20245	5.89911	0.677327	2.01314
CHSY1	0.653744	-0.00042	-0.00235	0.000835	-0.35794	0.000533	0.478456	0.921614	6.31355	0.926505	0.057115
TARSL2	0.653466	0.001044	0.001682	-0.00066	0.896427	0.001422	1.69934	0.584148	4.64415	3.4468	0.16763
RBM47	0.653286	-0.00076	-0.00026	0.000742	-0.45342	-0.00181	1.06722	0.0653116	5.44345	1.29426	0.221897
TP53INP1	0.652924	-0.00068	-0.00268	0.000886	-0.46072	-0.00461	0.918483	1.10651	6.76536	1.32328	0.727928
GIT2	0.652541	-0.00103	0.002616	0.000611	0.092371	-0.00192	1.67222	1.0707	4.21279	0.166376	0.237803
PAQR6	0.652394	0.000278	-0.00597	0.000857	0.164857	0.003074	0.285271	3.49829	6.49361	0.33188	0.425295
PEBP1	0.65227	0.001241	0.004329	-0.00073	0.699776	-0.00346	2.17749	2.20976	5.35493	2.41811	0.49477
NGRN	0.65225	0.001035	0.005943	-0.00081	0.360703	-0.00651	1.67454	3.47155	6.10727	0.933718	1.17816
PLXNC1	0.651967	-0.00122	0.001073	0.000664	-0.15677	0.000482	2.11156	0.327023	4.70523	0.31162	0.0511235
CSRNP1	0.65194	-0.0003	-0.00227	0.000583	-0.43694	0.011362	0.315857	0.875957	3.94673	1.22402	2.62749
PLOD1	0.651874	-0.00229	0.001621	0.000489	0.320372	-0.01214	5.11141	0.554286	3.09265	0.791356	2.8887
ANXA2P2	0.651742	-0.00074	0.007477	-0.00087	0.034189	-0.00164	1.03569	4.73677	6.58459	0.0558382	0.196586
ADI1	0.651446	-0.00061	0.008546	-0.00032	1.07563	0.003134	0.783724	5.62421	1.6436	4.40532	0.435247
NFAM1	0.650858	-0.00162	0.001905	0.000567	0.486806	0.003733	3.18244	0.686922	3.79239	1.42626	0.546034
NOV	0.650738	-0.00073	-0.0018	0.000711	0.316196	0.006785	1.01788	0.636012	5.12622	0.775457	1.24504
EEPD1	0.650704	-0.00099	0.00104	0.000697	0.605113	-0.00311	1.5568	0.313846	4.99588	1.95334	0.431057
RCOR1	0.650288	-0.00088	-0.00134	0.000736	-0.47962	0.002377	1.3164	0.432747	5.35469	1.39442	0.306809
RAB33B	0.649862	-0.00028	-0.00104	0.000667	-0.9275	-0.0021	0.283136	0.311859	4.71392	3.58825	0.263514
RFTN1	0.6498	0.00069	0.002832	-0.00077	-0.16787	-0.00632	0.932779	1.19178	5.70198	0.337882	1.12228
SRP14	0.649628	0.000344	0.00921	-0.00066	0.754571	-0.00626	0.369418	6.1524	4.60217	2.6801	1.10731
TRPM2	0.649386	-0.00116	-0.00404	0.000214	0.253408	0.022189	1.96146	1.98967	0.936821	0.573394	6.41631
VNN2	0.64897	0.000132	-0.004	0.000862	-0.69255	-0.00096	0.119322	1.95974	6.49879	2.36605	0.106367
UBE2Z	0.648949	0.001029	0.005077	-0.00089	0.046875	-0.00236	1.64959	2.76075	6.78117	0.0778904	0.30324
UBXN2B	0.648818	-0.00072	-0.00132	0.000757	-0.52856	0.0004	0.994391	0.421148	5.53896	1.59948	0.0418589
CDK19	0.648734	-0.00075	-0.00044	0.000806	-0.34863	-0.0061	1.05339	0.113888	5.98476	0.884133	1.06489
CCNJL	0.648571	-0.00083	0.001105	0.000531	0.748623	0.005041	1.21738	0.336997	3.44738	2.64417	0.815941
PLAGL1	0.648201	-0.00189	-0.00019	0.000677	0.351653	0.003427	3.90974	0.0461249	4.78764	0.893897	0.485616
CCDC71L	0.647968	-0.0003	-0.00313	0.000687	-0.81091	0.005895	0.316351	1.37096	4.88186	2.95997	1.01405
LCK	0.647914	0.001441	0.000359	-0.00062	0.567318	-0.00227	2.67654	0.091523	4.24333	1.76877	0.288714
TALDO1	0.64781	-0.00141	-0.00024	0.000662	0.370229	0.005704	2.58537	0.0582899	4.64503	0.959888	0.967721
MRPS21	0.647526	0.001281	0.001683	-0.00057	0.948384	0.004072	2.25658	0.578194	3.75083	3.68358	0.609133
PPFIA1	0.64725	-0.00126	0.000497	0.000739	0.295117	-0.00135	2.19958	0.131096	5.35205	0.700876	0.15651
USP4	0.647065	-0.0005	0.003052	0.000602	0.16857	-0.00621	0.597215	1.31916	4.08781	0.337989	1.09018
NONO	0.646984	0.001049	0.004134	-0.00071	0.357581	-0.01009	1.68748	2.04476	5.0581	0.912795	2.19285
ERLIN1	0.646954	-0.00183	0.005012	0.000216	0.698927	0.00743	3.7469	2.69966	0.948895	2.38763	1.40754
ADAM8	0.646768	-0.00031	-0.00298	0.000841	-0.14684	0.002387	0.326724	1.27515	6.29048	0.284987	0.306507
DEFA1	0.646475	0.000266	0.002526	-3e-05	1.2106	0.007696	0.26759	1.00648	0.0827128	5.09914	1.47929
TMED3	0.646397	-0.00041	0.003029	-0.0007	1.13099	0.00293	0.459177	1.30293	5.02028	4.66452	0.395805
CD3E	0.645969	0.001309	0.000594	-0.0006	0.44	-0.00661	2.32259	0.160163	4.03121	1.22138	1.18716
FHL3	0.645829	-0.00019	-0.00531	0.000214	-0.12467	0.022785	0.180589	2.92473	0.931593	0.233606	6.584
EIF4B	0.645645	0.001744	-0.00175	-0.00059	-0.57528	-0.00225	3.48888	0.607523	3.94267	1.79649	0.284708
CSF3R	0.64561	-0.00101	-0.00187	0.000802	0.04144	0.002763	1.59069	0.6639	5.92413	0.0678867	0.366867
TFDP2	0.645473	0.001059	-0.00372	-0.00031	-0.38183	-0.0082	1.70566	1.74708	1.61331	0.997776	1.61732
WLS	0.645038	-0.00049	-0.00384	0.00064	-0.69766	0.010235	0.584529	1.82782	4.42409	2.37214	2.22872
CEBPD	0.64491	-0.00145	0.003663	0.000564	0.128329	-0.00541	2.67106	1.70878	3.71701	0.241437	0.892796
RRAGD	0.644882	-0.00065	-0.00086	0.000717	-0.02635	0.004329	0.851677	0.246765	5.13141	0.0420326	0.657942
RIT1	0.644417	-0.00076	-0.00142	0.000776	-0.1011	0.002724	1.05361	0.460621	5.67225	0.182207	0.35964
DKC1	0.644126	0.000907	0.004462	-0.00069	0.920187	-0.00325	1.36131	2.27056	4.90188	3.50913	0.450354
SLC46A2	0.644047	-0.00194	0.000299	0.000534	-0.45269	0.002224	4.03956	0.0746078	3.44026	1.26719	0.279727
ZNF22	0.643999	0.001409	0.003484	-0.00064	-0.18092	-0.01212	2.57249	1.58641	4.43623	0.367273	2.83549
NGDN	0.643907	0.001015	0.003648	-0.00075	0.744443	-0.00243	1.59904	1.69504	5.40326	2.59835	0.311563
NCL	0.643906	0.000879	0.004065	-0.00073	0.317837	-0.00947	1.29958	1.98333	5.26646	0.770666	1.98673
SLAMF1	0.643674	0.000233	0.004003	-0.00079	0.975861	0.009104	0.226889	1.93879	5.82602	3.8029	1.87579
C5AR2	0.643645	-0.00035	-0.0025	0.000895	0.207986	-0.00558	0.378041	0.984298	6.74259	0.43823	0.929601
MXD3	0.643623	-0.00114	-0.00241	0.000838	0.24397	0.00099	1.88417	0.937382	6.22564	0.53944	0.109737
ZNF646	0.643443	-0.00118	-0.00016	0.000706	0.57587	0.001448	1.98015	0.0373728	5.01659	1.79109	0.168395
TTC39C	0.643409	0.000971	0.003469	-0.00086	-0.14047	-0.00269	1.4987	1.57443	6.3867	0.268491	0.353287
ZNF438	0.643293	-0.00131	-0.00086	0.000608	-0.15789	0.008915	2.30802	0.24434	4.11272	0.309638	1.81818
MTA2	0.642894	0.000149	0.005484	-0.00083	0.902566	-0.00063	0.135646	3.04336	6.16574	3.40755	0.0674179
MRVI1-AS1	0.642842	-0.00093	0.002784	0.000563	0.887701	-0.00962	1.40259	1.14681	3.69603	3.32894	2.02924
C9orf91	0.642685	-0.00159	0.007887	-0.00057	0.569345	-0.01002	3.0474	4.99532	3.76832	1.75904	2.15215
FAM212B	0.642331	-0.00097	0.001009	0.000723	0.430436	-0.00398	1.48791	0.29791	5.16556	1.17505	0.585191
PRKX	0.642313	0.000386	0.002476	-0.00027	-1.35864	0.000296	0.422961	0.970417	1.30397	5.85934	0.0303243
ZFAND3	0.642279	-0.00183	0.001932	0.000538	0.331163	0.004762	3.69609	0.688884	3.46381	0.81297	0.745288
CLMN	0.642129	-0.00103	0.002876	0.000389	0.181319	0.008059	1.63898	1.19928	2.17956	0.36707	1.56723
LPAR6	0.641479	0.001506	-0.00457	-0.00016	-1.47601	0.005232	2.81431	2.33958	0.616671	6.47547	0.847193
RPL28	0.641293	0.000489	0.003523	-0.00076	0.609338	-0.00546	0.574208	1.6036	5.4882	1.93549	0.898217
NOP58	0.641152	0.00168	0.003452	-0.0007	0.411356	-0.0047	3.28362	1.5562	4.94056	1.0991	0.731195
COX6C	0.641146	0.000782	0.005284	-0.00082	0.649883	-0.00318	1.09391	2.8772	6.07483	2.12419	0.434878
SUPV3L1	0.640804	-3.69e-05	0.002244	-0.00073	0.903889	0.001348	0.0303191	0.843426	5.2067	3.40064	0.154391
UBAP1	0.640677	-0.00097	-0.00168	0.000605	0.301269	0.011062	1.47842	0.570637	4.06468	0.711836	2.4712
KDM1B	0.640663	-0.00175	0.005715	0.000233	-0.28644	-0.01035	3.46708	3.21206	1.03947	0.664711	2.24629
RPN1	0.640589	-0.00129	0.007453	-0.00027	1.37508	-0.01003	2.24065	4.62001	1.26245	5.92976	2.14393
ELP3	0.640583	0.000197	0.008269	-0.0008	0.738301	-0.00509	0.186017	5.28977	5.85154	2.55056	0.814802
PHKA2	0.640227	-0.00053	-0.00135	0.000842	-0.01224	-0.00283	0.637361	0.42898	6.23032	0.0189287	0.374588
EI24	0.639355	0.000336	0.003915	-0.00083	0.786544	0.000622	0.352731	1.86108	6.10211	2.78578	0.0657549
IWS1	0.639287	0.00046	0.007891	-0.00022	0.856249	-0.01208	0.526822	4.96823	0.940391	3.14229	2.79683
GPR15	0.639133	0.002303	-0.00169	-0.0005	-0.54882	0.01094	5.01675	0.570836	3.11466	1.65601	2.42471
ZNF514	0.638925	0.002115	-0.0004	0.000353	0.208606	-0.01257	4.48161	0.100433	1.88294	0.436206	2.95634
LOC100133161	0.638733	-0.00102	-0.00318	0.000835	0.192396	0.003124	1.59354	1.37702	6.14769	0.393269	0.423561
EIF1	0.638688	-0.00014	0.006702	-0.00081	0.600013	-0.00731	0.127859	3.99129	5.88966	1.8828	1.35343
PWP1	0.63867	0.0004	0.005764	-0.00071	0.741865	-0.00921	0.438626	3.23802	5.03932	2.55849	1.88856
REM2	0.63845	-0.00111	-0.00189	0.000757	0.210575	0.004998	1.79274	0.661906	5.43766	0.441136	0.7906
NBPF1	0.638373	0.000316	-0.00903	0.000164	0.027927	0.004671	0.326219	5.89215	0.637036	0.0442415	0.720524
MPZL2	0.638288	-0.00122	0.003027	0.000529	-0.15052	-0.00065	2.07525	1.28078	3.3591	0.289513	0.0694386
CRNKL1	0.638263	-0.00043	0.004109	0.000535	0.00346	-0.01368	0.48679	1.99163	3.4164	0.00525579	3.32821
BMS1	0.638163	0.000949	0.004975	-0.00068	0.637605	-0.0094	1.43534	2.62445	4.73367	2.05397	1.94344
LTV1	0.637932	0.00077	0.0028	-0.00072	0.520811	-0.00652	1.06334	1.14477	5.06652	1.53151	1.14635
RPL36	0.637643	0.001299	0.002648	-0.00072	0.709803	0.004379	2.25714	1.05724	5.13218	2.396	0.659109
EIF3K	0.637591	0.000213	0.004568	-0.0008	0.98781	0.002746	0.202193	2.31812	5.85232	3.82231	0.359095
LOC100506035	0.637512	-0.00066	-0.00609	-2.31e-05	-0.51743	0.0198	0.856948	3.48604	0.0634199	1.51588	5.45801
MGST2	0.637112	-0.00304	0.00498	-0.00014	0.418672	0.006494	7.03482	2.62268	0.49293	1.11804	1.13818
APAF1	0.636846	-0.00113	0.000684	0.000755	-0.15955	-0.00747	1.8347	0.185691	5.40626	0.310212	1.39091
ATP6V0B	0.636654	-0.00167	0.003322	0.00043	0.577572	0.004809	3.23456	1.45954	2.49198	1.77435	0.747463
SLC4A1AP	0.636641	0.000258	0.008352	-0.00025	0.899718	-0.00696	0.253285	5.32035	1.12203	3.35159	1.25541
PFKFB3	0.636028	-0.00063	-0.0016	0.000679	-0.255	0.007152	0.796159	0.528015	4.70667	0.56402	1.30358
ELL	0.635917	-0.00072	-0.00018	0.000686	0.580398	0.001388	0.95768	0.0425279	4.7684	1.78433	0.158434
CNEP1R1	0.6359	-0.0014	-0.00143	0.000792	-0.19154	-0.00081	2.50176	0.459036	5.72656	0.389115	0.0874805
SMPDL3A	0.635876	-0.00143	-0.0013	0.000488	-0.51951	0.010687	2.58923	0.403609	2.98753	1.51977	2.32911
STIP1	0.635814	0.000976	0.004876	-0.0007	0.358775	-0.01085	1.48731	2.53778	4.89977	0.897328	2.38072
RBM23	0.63574	-0.00034	0.000746	0.000712	0.045529	-0.00285	0.350612	0.205087	5.00219	0.0739984	0.374856
LPGAT1	0.635506	-0.00097	-0.00028	0.000786	-0.236	-0.00426	1.47957	0.0693763	5.67386	0.5088	0.632065
VNN3	0.635493	-0.00082	-0.00241	0.000771	-0.2861	0.004661	1.16619	0.924388	5.53188	0.657248	0.714586
STYXL1	0.634962	-0.00218	0.006123	0.000122	1.10561	0.002364	4.63125	3.4991	0.430766	4.43126	0.296862
PADI2	0.634744	-0.00124	-0.00079	0.000611	0.585058	0.007838	2.09537	0.218102	4.07387	1.80093	1.48347
EXOSC2	0.634742	0.00043	0.003029	-0.00067	0.534328	-0.00891	0.478453	1.27275	4.59462	1.57925	1.78615
S100A10	0.63462	0.000171	0.005242	-0.00069	-0.51122	-0.00863	0.155941	2.80867	4.75819	1.48119	1.70594
HSPA8	0.634234	0.001085	0.002875	-0.00078	-0.10538	-0.00582	1.72912	1.18014	5.60655	0.188079	0.968285
GCAT	0.634135	-0.00159	0.000327	0.000175	1.43137	-0.00381	3.00152	0.0810894	0.689898	6.16221	0.543153
DAPK2	0.634016	-0.00032	-0.00332	0.000716	0.673836	0.003825	0.333947	1.45031	5.02153	2.20676	0.546514
STK40	0.634014	-0.00091	0.000284	0.000757	0.257618	-0.00269	1.34505	0.0695637	5.39628	0.569616	0.346964
SSR2	0.633937	0.000308	0.004358	-0.0009	0.664094	0.004533	0.314017	2.15011	6.66959	2.16042	0.68603
DCTPP1	0.633933	-4.62e-05	0.004906	-0.00087	0.754698	0.000986	0.0379162	2.55093	6.43274	2.59786	0.107549
PRPS1	0.633481	0.001381	0.003866	-0.0007	0.42858	-0.00755	2.44672	1.80601	4.86754	1.14769	1.40299
PHF21A	0.633405	-0.00078	-0.00279	0.000789	-0.38013	0.003845	1.0719	1.12789	5.68042	0.968467	0.549822
RAB32	0.633246	-0.00201	0.003303	0.000311	0.188823	0.008796	4.14326	1.4375	1.55119	0.380398	1.74759
CDK4	0.632976	0.000535	0.004628	-0.00082	0.741028	-0.00164	0.637466	2.34095	5.97155	2.52581	0.190593
ZSWIM6	0.632569	-0.00099	-0.00021	0.000651	-0.65529	-0.00052	1.51414	0.0505462	4.41497	2.11337	0.0540956
C19orf38	0.632527	-0.00219	0.004066	0.000339	0.497542	0.005089	4.64267	1.93932	1.75525	1.41853	0.80166
LRP10	0.632443	-0.00095	0.0001	0.00072	-0.22759	-0.00026	1.42518	0.023395	5.04786	0.48263	0.0266403
IFITM2	0.632352	-0.00069	-0.00121	0.000609	0.351927	0.009212	0.906971	0.368495	4.03451	0.867833	1.86542
CTNNA1	0.632275	-0.00234	0.003205	0.000141	-0.40139	0.004265	5.06297	1.37391	0.518673	1.0434	0.629948
PARK7	0.631843	-4.47e-05	0.007663	-0.00089	0.700938	-0.00027	0.0365349	4.71723	6.58537	2.32616	0.0273353
MAML3	0.631803	-0.00154	0.001161	0.000497	0.352093	0.008927	2.85242	0.348243	3.03592	0.867503	1.78058
PDLIM7	0.631638	-0.00093	-0.00219	0.000857	0.169448	-0.00133	1.36798	0.803692	6.27082	0.33125	0.14977
MSL1	0.631622	-0.00055	-0.00276	0.000895	-0.25037	-0.00359	0.655755	1.10583	6.61274	0.546127	0.500872
ARL4C	0.631508	0.001461	0.001582	-0.00066	-0.12524	-0.00831	2.6425	0.517242	4.52695	0.229404	1.60386
GLO1	0.631282	0.000167	0.006806	-0.00076	0.363473	-0.01022	0.151516	4.01977	5.42539	0.905915	2.16361
CALR	0.630998	0.000547	0.003422	-0.00072	0.253504	-0.00914	0.653843	1.50601	5.00548	0.554565	1.83799
SLC36A1	0.630732	-0.00084	-0.00552	0.000834	-0.56781	0.00306	1.17784	3.00243	6.05316	1.71092	0.406783
TXN	0.630649	-0.00057	0.00081	0.000675	0.027078	0.000271	0.697851	0.224373	4.62154	0.0423632	0.0272217
FUT7	0.630444	-0.00146	-0.00103	0.000625	0.528247	0.00788	2.64074	0.299899	4.16667	1.54026	1.4824
PTTG1IP	0.629873	-0.00051	-0.00321	0.000702	-0.88505	0.003213	0.598513	1.37304	4.85558	3.23303	0.432421
TCEB3	0.629741	-0.00112	0.007723	-0.00038	0.206691	-0.01628	1.79209	4.748	2.07183	0.424188	4.16183
HNRNPAB	0.629674	-0.00016	0.007163	-0.00077	0.928618	-0.0053	0.140278	4.29532	5.45857	3.45682	0.842337
XRCC6	0.629662	0.000602	0.005482	-0.00072	0.127587	-0.01145	0.743496	2.96462	5.05619	0.233831	2.54021
SEMA4B	0.629438	-0.00135	0.001628	0.000643	0.381513	-0.00015	2.35964	0.53496	4.31855	0.966102	0.0146638
GCH1	0.629437	-0.00168	0.007243	-0.0006	-0.05777	-0.00385	3.21985	4.35724	3.94177	0.094907	0.546754
MS4A4A	0.629232	-0.00142	0.003098	-0.00019	-0.63081	0.013773	2.53214	1.30105	0.756166	1.98693	3.30174
PLIN3	0.629211	-0.00115	0.000464	0.000469	0.246421	0.011547	1.85515	0.118211	2.78653	0.532499	2.56992
PECAM1	0.629097	-0.0016	0.002853	0.000495	0.309126	0.003581	2.98797	1.15591	3.01109	0.721493	0.496797
METTL7A	0.628942	-0.00034	0.007102	-0.00081	0.015999	-0.00652	0.356716	4.24018	5.80971	0.0245093	1.12728
RAD18	0.628942	0.000698	0.00504	-0.00062	0.502617	-0.0133	0.911154	2.62546	4.07503	1.42939	3.13991
LIPA	0.628913	-0.0002	0.00499	-0.00076	-0.6503	0.002562	0.189477	2.58827	5.34971	2.07518	0.324416
TAMM41	0.628781	0.001672	-0.00411	-0.00034	-0.45285	-0.00583	3.18558	1.9538	1.77381	1.23027	0.961086
SAMD10	0.628696	0.000453	-0.0009	-0.00013	1.3178	-0.00059	0.507047	0.254695	0.467904	5.50844	0.061316
AMIGO2	0.628689	0.002198	-0.00235	-0.00035	-0.85431	-0.00807	4.6306	0.879003	1.83328	3.06882	1.53013
RPL35A	0.628667	0.000958	0.003431	-0.00077	0.677222	-0.00166	1.42724	1.50515	5.44992	2.19961	0.192553
PDIA6	0.628613	0.0003	0.006099	-0.00086	-0.07652	-0.00454	0.300882	3.43804	6.31082	0.12939	0.68012
TRA2B	0.628601	0.000839	0.007147	-0.00063	0.285758	-0.01353	1.18025	4.27399	4.15781	0.647959	3.21656
SIGLEC7	0.628524	-0.00193	0.00261	0.000589	0.459714	-0.00356	3.87612	1.01778	3.82665	1.25642	0.493364
PLEKHA1	0.628475	0.001309	-0.00215	-0.00032	-0.60041	-0.01185	2.24194	0.779025	1.59547	1.84691	2.66365
PLSCR1	0.628447	-0.00018	-0.00058	0.000453	-0.79574	0.00823	0.165207	0.151638	2.64645	2.77276	1.57227
DIRC2	0.628067	-0.00166	0.000367	0.000636	-0.34945	-0.00053	3.15846	0.0911527	4.24612	0.852486	0.054179
AFG3L2	0.628008	-0.00048	0.006611	-0.00074	0.744087	-0.00804	0.541529	3.83933	5.1854	2.51637	1.51872
KDM6A	0.627898	0.000761	-0.00105	0.000177	-1.49148	0.002345	1.02649	0.306677	0.69453	6.41204	0.290457
FAM49A	0.627787	-0.00144	0.004438	0.000461	-0.07071	-0.00528	2.56687	2.18078	2.71407	0.11832	0.836237
CARD16	0.627685	-0.00121	0.003861	0.000199	-0.3363	0.008285	1.98738	1.78241	0.817294	0.807822	1.58515
TUBB2A	0.627607	-0.00032	-0.00095	-3.29e-05	-1.35293	-0.00366	0.32463	0.270131	0.0915196	5.68373	0.509575
NFE2	0.627463	0.000188	-0.00394	0.000593	-0.45732	0.012234	0.171852	1.83717	3.8549	1.24451	2.78205
GABARAPL1	0.627341	-0.00065	-0.00047	0.000646	0.690465	0.002808	0.83128	0.119056	4.33572	2.25624	0.362816
CD93	0.627063	-0.00212	0.005003	0.000407	0.546363	-0.00615	4.39734	2.58898	2.26091	1.6066	1.03401
AGTRAP	0.627004	-0.00281	0.001816	0.000323	0.58662	0.007302	5.88056	0.534739	1.43566	1.65586	1.29764
LOC100133331	0.626899	-0.00095	-0.00307	0.000815	0.28567	0.003281	1.39701	1.28025	5.84931	0.645698	0.441903
SPCS1	0.626858	0.000683	0.006542	-0.00071	0.688678	-0.00857	0.880443	3.77692	4.93636	2.2457	1.66218
MAP3K3	0.626779	-0.00177	0.002615	0.000533	0.68444	0.000567	3.44475	1.01709	3.32552	2.22541	0.058506
LRRC6	0.626756	-0.00061	0.003512	0.000241	0.856968	0.007127	0.748661	1.55064	1.06199	3.07102	1.2738
HLX	0.62659	-0.00135	-0.00031	0.000658	0.188255	0.005784	2.34696	0.0765491	4.43161	0.374679	0.947044
SMIM3	0.626435	-0.00106	0.001106	0.000183	0.839232	0.015797	1.65095	0.324957	0.723323	2.97954	3.97118
DNAJC9	0.626214	0.000761	0.004303	-0.00073	0.650211	-0.00693	1.02234	2.07904	5.05331	2.06391	1.22148
TNFRSF9	0.62613	-0.00202	-0.0007	0.000646	0.422841	0.004466	4.10421	0.188266	4.32631	1.11013	0.662789
SLCO3A1	0.626086	-0.00185	0.001084	0.000512	0.321676	0.007861	3.6377	0.316597	3.13514	0.75765	1.4649
ACP1	0.625692	0.001594	0.002005	-0.00076	-0.21911	-0.00295	2.96012	0.702444	5.38163	0.454052	0.385611
RNF146	0.625384	-0.0002	0.00041	0.000576	-0.46763	0.00334	0.179233	0.102526	3.69243	1.27977	0.450958
SLC25A43	0.624814	-0.00083	0.005143	-0.00065	0.478406	-0.0096	1.1464	2.68192	4.31618	1.32086	1.95245
NCBP2	0.624661	0.000763	0.00516	-0.0008	0.195722	-0.00768	1.02473	2.69363	5.69826	0.392289	1.41316
KIAA0513	0.624427	-0.00178	0.002339	0.000536	0.434709	0.002801	3.43765	0.866501	3.33184	1.15096	0.359961
NHP2L1	0.624355	0.000848	0.003959	-0.0008	0.398485	-0.00524	1.1887	1.83645	5.65619	1.01732	0.822822
TSPAN31	0.624274	5.264e-05	0.006241	-0.00067	1.12171	-0.00477	0.0428459	3.52152	4.54649	4.43141	0.722623
GPN1	0.623933	0.000257	0.005355	-0.00085	0.473212	-0.00423	0.24764	2.83618	6.16024	1.29814	0.614527
MOSPD2	0.623762	-0.00098	0.001256	0.000687	0.155985	-0.00175	1.46871	0.379215	4.66954	0.295228	0.203402
GOLGA2	0.623651	0.000263	-0.00154	0.000735	0.127534	0.000401	0.254037	0.490503	5.10292	0.231486	0.0405272
PAFAH1B2	0.623345	-6.58e-05	0.004048	0.000172	-0.97281	-0.01283	0.0541169	1.89276	0.664129	3.64431	2.95336
FADD	0.623306	-0.00087	0.00421	0.000286	0.736965	0.005098	1.23852	2.00301	1.35058	2.45947	0.789866
FAM129A	0.623268	-0.00036	-0.00374	0.00076	-0.77145	0.003223	0.367934	1.68554	5.32667	2.62633	0.429138
IAH1	0.623094	0.000314	0.002822	-0.00076	0.666575	-0.00218	0.314936	1.1251	5.35283	2.1267	0.263997
RCBTB2	0.622975	-0.00039	-0.00017	0.000708	-0.53549	-0.00245	0.420396	0.0403937	4.854	1.54831	0.304756
GNLY	0.622974	0.001186	-0.00395	-0.0004	-0.62183	-0.00279	1.92394	1.82508	2.17776	1.92258	0.357517
ADAM19	0.622901	0.000481	2.618e-05	0.000708	0.16212	-0.0074	0.543548	0.00592015	4.85181	0.309115	1.3334
TIGIT	0.622847	0.001272	0.006881	-0.00071	-0.23981	-0.00572	2.12825	4.01802	4.85137	0.50812	0.926221
BIN1	0.622816	0.001453	0.00265	-0.00054	0.757214	-0.00617	2.57852	1.02869	3.39771	2.55484	1.02893
STX7	0.62276	0.000201	-0.00076	0.000568	-1.1572	-0.00955	0.184319	0.20532	3.59983	4.60661	1.92933
STX11	0.622687	-0.00092	0.004229	0.00043	-0.34125	-0.00477	1.32276	2.01406	2.42621	0.816723	0.719568
NAMPT	0.622498	-0.00035	-0.00194	0.000763	-0.74719	-0.00258	0.36229	0.667898	5.34389	2.50487	0.323337
RAB5B	0.621914	6.519e-05	0.003891	0.000488	0.299452	-0.01009	0.053465	1.78251	2.90648	0.682008	2.08562
EPS15L1	0.621854	-0.00089	-0.00385	0.000928	0.121963	-0.00571	1.2627	1.725	6.45313	0.217204	0.917322
SNURF	0.621748	0.00193	0.000616	-0.00062	0.373062	-2.17e-05	3.83768	0.160719	4.01472	0.922873	0.00209694
ATXN10	0.621633	-5.32e-05	0.006769	-0.00081	0.568676	-0.00675	0.0431798	3.92018	5.77987	1.68472	1.16678
CCPG1	0.621609	-0.00066	0.000891	0.000688	-0.26802	-0.00268	0.837459	0.2477	4.66317	0.587248	0.339358
KPNA1	0.621557	-0.00036	-0.00086	0.00083	-0.19241	-0.00701	0.371201	0.238685	5.93336	0.381914	1.23298
STARD7	0.621512	0.000215	0.00673	-0.00075	0.154661	-0.01077	0.19985	3.88844	5.17402	0.291099	2.29059
RPN2	0.621476	0.000366	0.006185	-0.00082	0.584176	-0.00574	0.380996	3.45928	5.84243	1.75113	0.928972
NDUFB9	0.621386	0.000436	0.00371	-0.00069	1.09804	0.003935	0.476868	1.66185	4.68832	4.28444	0.554797
SLC26A8	0.62091	-0.00101	-0.00397	0.000617	-0.38434	0.012343	1.50836	1.83094	4.0234	0.96069	2.7829
PPP1R18	0.620901	-0.00145	0.003484	0.000522	0.754624	-0.0044	2.55907	1.51593	3.19341	2.53306	0.643886
PPM1D	0.62081	-0.00132	0.002209	0.000578	-0.19354	-0.00106	2.24084	0.794876	3.67648	0.38427	0.1139
RASGEF1B	0.620622	0.000534	0.001017	-0.00035	-1.33645	-0.00242	0.621486	0.290335	1.77795	5.53144	0.298255
SLC43A2	0.62044	-0.00138	0.003046	0.000464	0.563539	0.003617	2.38459	1.2487	2.70122	1.65895	0.495836
NME2	0.620329	0.000239	0.00458	-0.0008	0.455709	-0.0058	0.225031	2.25033	5.67145	1.22158	0.939284
KARS	0.620319	1.352e-05	0.007236	-0.00087	0.678897	-0.00219	0.0105777	4.28135	6.27475	2.17227	0.264214
GSTM1	0.620222	0.000454	-0.00342	-0.0001	-0.29519	-0.01336	0.501763	1.47424	0.316404	0.666881	3.1088
ZNF117	0.620128	-0.00099	-0.00098	0.000674	0.135383	0.006558	1.46292	0.278915	4.53044	0.247223	1.1173
RAB27A	0.619996	-0.00078	0.002592	0.000605	-0.15843	-0.00504	1.05203	0.991877	3.91184	0.299069	0.772467
TNFSF14	0.619978	-0.00096	0.002076	0.000517	0.519643	0.003929	1.40717	0.729061	3.14385	1.47414	0.552449
TRIQK	0.619921	-0.00171	0.004038	0.000352	-0.15834	0.002291	3.22002	1.87358	1.81007	0.298844	0.278784
NPEPPS	0.619843	-0.0007	-0.00322	0.000878	-0.42787	-0.00317	0.892921	1.35112	6.3335	1.11563	0.418585
LILRB2	0.619766	-0.00061	-0.00176	0.000756	-0.40965	0.002212	0.748789	0.582907	5.25988	1.04878	0.267025
SSH2	0.619689	-0.00073	0.002405	0.000609	0.028756	-0.00295	0.954291	0.892917	3.94732	0.0444301	0.380882
LYN	0.619602	-0.00118	0.00097	0.000597	-0.43167	0.000761	1.8871	0.273535	3.84175	1.12925	0.0794406
TRIM35	0.619563	0.000958	0.0017	-0.00081	0.0971	-4.31e-05	1.40292	0.55684	5.76895	0.167256	0.00416676
TBC1D3F	0.619406	-0.00089	-0.00117	0.00056	0.821124	0.007457	1.26872	0.343269	3.513	2.85051	1.34052
GPR107	0.619249	-0.00162	0.001693	0.000672	0.088746	-0.00625	2.99524	0.553626	4.49821	0.150838	1.04165
CCSAP	0.619094	-0.00148	0.007488	0.000141	-0.0167	-0.00914	2.63229	4.47239	0.502492	0.0252669	1.79888
APOBEC3C	0.619027	0.000266	0.004986	-0.00084	0.246695	-0.00547	0.255648	2.53658	5.95861	0.523857	0.864537
CDK5R1	0.619007	-0.00219	0.003888	0.000338	0.623811	0.005128	4.51776	1.77054	1.69917	1.91688	0.790165
TSG101	0.618932	-0.00087	0.006519	0.000168	0.933658	-0.00251	1.22023	3.70454	0.636674	3.41421	0.311446
AIG1	0.618776	-0.00024	-0.00669	-0.00011	-0.4243	0.018344	0.230939	3.8378	0.372316	1.10025	4.78638
HK2	0.618318	-0.001	0.004069	0.000394	0.538819	0.002278	1.49785	1.88879	2.12406	1.54845	0.276168
ABCF2	0.618248	-0.00021	0.005333	-0.00076	0.838459	-0.00499	0.192969	2.78964	5.27429	2.93019	0.759775
PJA1	0.618086	0.001044	0.000573	-0.00066	0.739307	0.004552	1.58302	0.147245	4.40255	2.44638	0.670366
DUSP3	0.61803	-0.00125	0.002283	2.869e-05	-0.66399	0.012771	2.04518	0.828017	0.0776975	2.09443	2.90568
DNAJC3	0.617811	-0.00051	0.000274	0.00068	-0.61433	-0.00442	0.582346	0.0654551	4.56094	1.87053	0.644326
MAP2K4	0.617806	-0.00061	0.002673	0.000605	0.077766	-0.00471	0.74837	1.03164	3.89716	0.129657	0.702029
GALNT3	0.617518	-0.00039	-0.00145	0.000623	-1.01476	-0.00162	0.405385	0.448756	4.05041	3.82212	0.184162
SLC41A1	0.61735	0.001006	-0.00162	-0.00042	0.387184	-0.0074	1.49906	0.522469	2.33724	0.964348	1.3199
YWHAE	0.617185	-0.0003	0.009572	-0.00075	0.10265	-0.00465	0.290577	6.10863	5.14207	0.177682	0.688231
KDELR2	0.617183	-0.00088	0.007106	-0.00023	-0.00967	-0.01859	1.23033	4.15497	0.987708	0.0144177	4.85626
TGM3	0.617143	-0.00062	0.002899	0.000597	0.186061	-0.0055	0.755023	1.15617	3.81952	0.363431	0.866751
SF3A3	0.617091	0.001004	0.002463	-0.00071	0.807484	0.002525	1.49345	0.918317	4.83687	2.77119	0.312545
CRK	0.616822	-0.00079	0.000315	0.000671	-0.52032	-0.00204	1.06067	0.0760582	4.4717	1.46812	0.241658
BRD8	0.616546	3.8e-05	-0.00274	0.000896	-0.1234	-0.00726	0.0301559	1.06609	6.45984	0.220153	1.28328
TMEM248	0.616391	0.001317	0.005402	-0.00065	0.14648	-0.01158	2.21045	2.83168	4.31658	0.27025	2.51808
TMEM223	0.616057	0.000102	0.0047	-0.00077	0.905943	-0.00235	0.0852404	2.31719	5.33055	3.25585	0.286017
ACSS2	0.616004	-0.00122	-0.00103	0.00078	0.130873	0.000147	1.98624	0.291081	5.43783	0.23588	0.014265
GLIPR2	0.615953	-0.00147	0.005226	0.000341	0.53915	0.000458	2.5922	2.69811	1.71539	1.54293	0.0460518
RPS19	0.615907	0.000537	0.003665	-0.00079	0.635827	-0.00262	0.620642	1.61557	5.54146	1.95909	0.326669
RNF24	0.61564	-0.0009	-0.00224	0.000724	-0.60252	0.002669	1.26725	0.801003	4.93473	1.81117	0.334029
ATP5C1	0.615542	-0.00027	0.007975	-0.00074	0.580705	-0.0092	0.262343	4.83141	5.11943	1.71662	1.8031
LSG1	0.61541	7.868e-05	0.006147	-0.00058	0.184288	-0.01541	0.0646842	3.39222	3.67875	0.358074	3.76117
CD96	0.615303	0.002101	0.000412	-0.00064	-0.31988	-0.00323	4.25866	0.101545	4.17334	0.737367	0.424521
TMEM41A	0.615139	0.000729	0.00573	-0.00069	0.864954	-0.00569	0.944218	3.07111	4.62105	3.04485	0.905629
SAMM50	0.615126	-0.00074	0.007471	-0.00068	1.13887	-0.00483	0.966879	4.42864	4.49795	4.4501	0.723456
ARMCX6	0.615078	0.000948	0.004275	-0.00079	0.614711	0.008545	1.37119	2.01631	5.4962	1.86258	1.61817
LBR	0.614992	-0.00026	-0.00067	0.00081	-0.32862	-0.00893	0.25096	0.173961	5.69472	0.764685	1.72478
CAMK2G	0.61479	-0.00044	-0.00279	0.0008	0.438024	0.000768	0.482062	1.08888	5.59989	1.14268	0.0796357
LOC284751	0.614782	-0.00121	-0.00315	0.000557	0.351687	0.013785	1.95432	1.29807	3.45422	0.839375	3.2181
TMEM71	0.614582	-7.48e-05	0.000779	0.000701	-0.12936	-0.00508	0.0611911	0.20897	4.72213	0.232114	0.773913
CMTM2	0.614576	-0.00096	-0.00121	0.000805	0.28821	-0.00167	1.38914	0.358078	5.64333	0.639302	0.189693
DNAJC7	0.614561	-0.00031	0.008146	-0.00084	0.44927	-0.00512	0.300794	4.95955	5.95543	1.1842	0.781663
GNL2	0.614362	-0.00022	0.006905	-0.00069	0.846301	-0.00931	0.201727	3.97626	4.57997	2.94792	1.8304
ITPRIPL2	0.614323	-0.00167	0.005702	-0.00031	-0.32766	-0.00917	3.09629	3.04545	1.51804	0.760729	1.79081
RNF185	0.614247	-0.00036	0.006986	-7.77e-06	0.867693	0.000493	0.363449	4.0389	0.0197424	3.05349	0.0495999
RPS15	0.614192	0.00105	0.002794	-0.00058	0.155785	-0.01297	1.58524	1.09142	3.64888	0.290271	2.95071
RPL30	0.614129	0.001291	0.00245	-0.00064	0.786504	-0.0006	2.13949	0.90704	4.17425	2.6541	0.0611896
ATP6V0A1	0.614088	-0.00121	0.000481	0.000767	0.158441	-0.00812	1.94077	0.120366	5.30401	0.296288	1.50007
KIAA1598	0.614044	-0.00223	4.7e-05	0.000141	-0.27569	-0.00592	4.59025	0.0105775	0.500321	0.601771	0.956663
CD81	0.613995	0.000335	0.005385	-0.00087	0.584287	-0.00165	0.337063	2.80634	6.19212	1.72695	0.186929
CUTA	0.613931	0.000796	0.004244	-0.00078	0.502286	-0.00521	1.0659	1.99111	5.43783	1.38784	0.800118
C14orf166	0.613893	0.000133	0.0069	-0.00082	0.638008	-0.00553	0.114376	3.96905	5.76266	1.96139	0.870005
CD58	0.613858	-0.00087	0.00091	0.000682	0.046177	-0.00049	1.21431	0.250943	4.55007	0.0728119	0.0493555
APEX1	0.613847	0.000306	0.004068	-0.00083	0.734701	0.000414	0.300644	1.87191	5.84097	2.40525	0.0412922
CDC25B	0.613775	0.001798	-0.00031	-0.00057	0.152838	-0.00504	3.42812	0.0746778	3.56882	0.283396	0.765282
C20orf24	0.613722	-0.00153	0.004044	0.000485	0.354424	-0.00211	2.72753	1.85544	2.83942	0.84683	0.250319
PDCD5	0.61346	-0.00011	0.005385	-0.00077	0.755435	-0.00569	0.0917979	2.80307	5.28988	2.50178	0.903712
TMEM109	0.61344	0.00065	0.004076	-0.00075	0.560609	-0.00632	0.801326	1.87577	5.15131	1.62484	1.04681
NLRX1	0.613047	-0.00136	-0.00083	0.000772	0.258618	-0.00073	2.28899	0.224684	5.34158	0.551801	0.0751647
RAPGEFL1	0.612908	-0.00145	-0.00041	0.000534	1.10312	-0.00728	2.53533	0.101288	3.25011	4.24731	1.28002
KLHL21	0.612861	-0.00076	0.000822	0.000619	0.694941	6.643e-05	0.988946	0.222038	3.98877	2.21553	0.00637574
RBP7	0.612641	-0.00117	0.002574	0.000491	0.701966	0.002497	1.85115	0.969128	2.88102	2.24705	0.306126
ERO1L	0.612574	0.001314	0.004718	0.000168	0.014595	-0.01172	2.18788	2.31449	0.630531	0.0218184	2.54264
TEKT4P2	0.612503	-0.00038	0.000136	0.000358	1.02125	0.007942	0.389097	0.0311146	1.82849	3.8214	1.44884
ATP6V1B2	0.61248	-0.00157	0.00371	0.000523	0.278577	-0.00343	2.82955	1.63376	3.15481	0.608571	0.45687
HDAC1	0.612476	0.001114	0.004071	-0.00064	0.082067	-0.01229	1.72172	1.86933	4.20049	0.136679	2.72397
PLEKHO2	0.612232	-0.00149	0.002808	0.000408	0.204507	0.007135	2.61098	1.09488	2.20651	0.406304	1.2416
LOC100506714	0.612184	-0.0014	0.003676	0.000454	0.66856	0.000591	2.39015	1.61117	2.57834	2.09221	0.0599354
NCF1	0.612139	-0.00094	0.005071	0.000407	0.674769	-0.00636	1.34063	2.56569	2.19644	2.12023	1.05514
LAMP2	0.612059	-0.00091	0.002093	0.000654	-0.11479	-0.00631	1.28693	0.726763	4.28758	0.200799	1.04242
LOC100132062	0.612007	-0.00087	-0.00314	0.000822	0.202903	0.002779	1.20167	1.28209	5.77351	0.402103	0.349219
CEACAM21	0.611778	-0.00093	-0.00378	0.000435	0.728331	0.01469	1.32533	1.6779	2.42212	2.36611	3.49858
SLC22A1	0.611583	-0.00193	-0.00054	0.000474	0.739818	0.010018	3.77877	0.137783	2.73878	2.41922	2.02447
FCHO2	0.611452	-0.00069	-0.00318	0.000776	-0.45965	0.004105	0.864448	1.30421	5.36096	1.21646	0.576924
SLC25A3	0.611359	-0.00026	0.006855	-0.00076	0.420593	-0.00906	0.241095	3.91561	5.20991	1.07191	1.74884
RPL38	0.611255	0.001108	0.002084	-0.00075	0.513557	-0.00053	1.70335	0.721876	5.14248	1.42579	0.0535211
PLAC8	0.611246	0.001205	0.003966	-0.0007	-0.25744	-0.00944	1.92402	1.7959	4.71505	0.5468	1.85517
FN3KRP	0.611217	-0.00056	0.00027	-0.00052	0.95709	0.001295	0.659356	0.0638852	3.15785	3.48526	0.141071
IGF2R	0.611209	-0.00085	-0.00029	0.000801	0.191623	-0.00584	1.15528	0.068886	5.57399	0.373523	0.933333
SMARCD3	0.611146	-0.00244	0.004164	0.000235	-0.12419	-0.00049	5.15321	1.92692	0.996196	0.219989	0.0494538
ERH	0.61091	0.000496	0.00683	-0.00077	0.386731	-0.00874	0.554096	3.89329	5.33494	0.95156	1.65968
PLIN2	0.610854	0.000611	0.007832	-0.00063	0.66512	0.002795	0.732699	4.68017	4.05671	2.0715	0.351116
ZNF592	0.610734	-0.0011	0.001991	0.000652	-0.2	-0.0074	1.67912	0.67738	4.25573	0.394	1.30338
PARP1	0.61073	0.001481	0.002723	-0.00065	-0.0442	-0.00997	2.59069	1.04528	4.22633	0.0691742	2.00708
MRPL15	0.610705	-0.00098	0.008208	-0.00074	0.895759	-0.00496	1.42105	4.97638	4.99624	3.17338	0.743864
KIF16B	0.610569	0.001848	0.003228	-0.00018	0.447959	0.000712	3.54344	1.33177	0.679669	1.17065	0.0729516
RNF216P1	0.61055	0.001078	0.002405	-0.00022	1.00392	0.005936	1.6348	0.878167	0.880945	3.71953	0.953604
SAMSN1	0.610486	0.000131	-0.00111	0.000398	-1.21939	0.003608	0.111378	0.318503	2.12007	4.83259	0.485982
RPS11	0.610211	0.000123	0.003421	-0.0007	1.04013	-0.00016	0.104252	1.44733	4.64571	3.90282	0.0154092
C9orf139	0.609885	-0.00128	-0.00197	0.000714	0.10869	0.00639	2.10639	0.669256	4.80129	0.187794	1.05684
TTC9	0.609879	0.001632	1.32e-05	-0.00013	-0.93385	0.010894	2.97134	0.00292513	0.449262	3.35958	2.27825
TBC1D2	0.609804	-0.00159	0.002763	0.000533	0.422313	0.000991	2.8617	1.06578	3.22423	1.07508	0.104489
TMEM184B	0.609727	-0.0001	-0.00461	0.000867	-0.18189	0.002414	0.0869242	2.22444	6.14024	0.349028	0.292401
FUCA1	0.609557	-0.00254	0.007012	-0.00049	0.87903	0.00267	5.41991	4.0259	2.88881	3.08362	0.330865
SOCS3	0.609556	-1e-05	-0.00445	0.000615	-0.90871	0.00877	0.00786784	2.11425	3.92504	3.23147	1.66301
MTMR10	0.609444	-0.00063	0.000265	0.00076	-0.30243	-0.00847	0.756046	0.0624092	5.20257	0.676169	1.58186
RPL29	0.60937	0.000371	0.006176	-0.00085	0.74201	0.000251	0.380001	3.3776	6.00612	2.41962	0.024479
TOPORS	0.609315	-0.00044	-0.00278	0.000876	-0.38959	-0.00447	0.477884	1.07463	6.21493	0.958675	0.643884
EDF1	0.609234	0.000401	0.003675	-0.00077	0.86209	4.939e-05	0.418936	1.60175	5.24976	2.99805	0.0047088
IARS	0.609153	0.00168	0.00274	-0.00064	-0.03065	-0.00936	3.09018	1.05163	4.14697	0.0468251	1.82734
FLOT1	0.609036	-0.00029	-0.00116	0.000655	0.213645	0.005801	0.281153	0.335177	4.27415	0.427396	0.921035
B9D2	0.609008	-0.00151	0.0004	0.000613	0.668781	0.00326	2.66314	0.097312	3.90673	2.08089	0.42527
MAGOH	0.608861	-0.00026	0.008374	-0.00046	1.14331	0.000189	0.246507	5.09132	2.64665	4.42534	0.0183225
ADPRH	0.608857	-0.00143	0.009525	-0.00025	0.372194	0.000448	2.44265	5.99187	1.06633	0.8986	0.0445231
RPS17	0.608835	0.000887	0.000374	-0.00066	0.625563	0.000356	1.23119	0.0904092	4.2891	1.88828	0.0350471
MARCKS	0.608708	-0.00034	0.000537	0.000422	-0.60467	0.007934	0.336413	0.134893	2.30305	1.79711	1.43661
CPT2	0.608705	-0.00217	0.006495	-1.47e-05	1.09807	0.005196	4.3955	3.61854	0.0378274	4.19047	0.789987
LAMTOR5	0.608694	-0.00096	0.005229	0.000191	1.08699	0.001049	1.38746	2.66424	0.742054	4.13325	0.111102
C15orf37	0.608654	-0.00122	-0.00311	0.000743	0.465388	0.005167	1.94881	1.2567	5.04779	1.23188	0.783823
USP32	0.608383	-0.00058	-0.00188	0.000721	-0.55374	0.002789	0.678397	0.626369	4.84579	1.58118	0.348695
IQCE	0.608075	-0.00195	0.002353	0.000432	0.967092	0.002974	3.79195	0.847862	2.38116	3.51632	0.377859
BCL2L11	0.60791	-0.00099	-0.00047	0.000402	-1.07064	0.001079	1.43276	0.114939	2.14289	4.0436	0.114479
CALM1	0.607202	0.001136	0.00279	-0.00074	0.026862	-0.00673	1.75458	1.0753	5.0004	0.0406818	1.13099
APOBEC3A	0.606925	-0.00101	0.00126	0.00061	0.319635	0.002481	1.47271	0.370404	3.862	0.72584	0.300971
TOMM6	0.606487	0.000397	0.006139	-0.00089	0.474464	-0.00159	0.411649	3.33236	6.27145	1.26141	0.177553
PARP2	0.606219	0.001168	0.002972	-0.00026	1.08574	-0.00659	1.82192	1.17407	1.13971	4.10921	1.09572
TMEM260	0.606145	6.36e-06	-0.00317	0.000775	-0.65312	0.001562	0.00485313	1.28964	5.30348	2.00009	0.173432
MAPK3	0.606144	-0.00056	-0.00226	0.000648	0.132333	0.009436	0.640212	0.796911	4.18773	0.235436	1.83746
RGL4	0.606111	-0.00076	-0.00433	0.00081	0.217135	0.00504	0.985237	2.02151	5.6078	0.434294	0.754028
LOC729737	0.606049	-0.00122	-0.00222	0.000724	0.352049	0.005665	1.94868	0.77959	4.86051	0.827625	0.886315
SLC9A7	0.60597	0.00033	0.002545	-0.00038	-0.77088	-0.01389	0.325524	0.942701	1.93819	2.54036	3.20182
VEGFA	0.605934	-0.00086	-0.00175	0.000728	0.148303	0.005231	1.17935	0.566938	4.89289	0.269898	0.793357
CD300E	0.605928	-0.00149	0.006951	-0.00025	0.016788	0.010578	2.60194	3.95323	1.09429	0.0249674	2.16745
DDX24	0.60571	0.001262	0.004117	-0.0008	0.325706	-0.00301	2.0363	1.87649	5.48523	0.743178	0.382739
SSFA2	0.605667	-0.00064	-0.00044	0.000632	-0.76914	-0.00098	0.781266	0.108364	4.04526	2.53071	0.102661
RBM34	0.605634	0.000322	0.006124	-0.00066	0.598564	-0.01158	0.315779	3.31563	4.31897	1.76087	2.46884
PSMC5	0.605427	8.972e-05	0.004722	-0.00071	1.11422	0.000936	0.0734412	2.28702	4.76167	4.24984	0.0974815
FAM63A	0.605419	-3.36e-05	-0.00194	0.0008	-0.01254	-0.00077	0.0261927	0.648935	5.51321	0.0185053	0.0790576
PTDSS1	0.605414	2.6e-05	0.005682	-0.00082	0.44133	-0.00574	0.020164	2.9816	5.68824	1.13539	0.902601
MRPS7	0.605109	-0.00051	0.007871	-0.00066	1.08994	-0.00582	0.571354	4.66612	4.30742	4.12294	0.919127
PTPRJ	0.605073	-0.00027	-0.00334	0.000697	-0.96086	0.001509	0.251634	1.38532	4.61475	3.46636	0.166505
RPL11	0.604962	0.000911	0.003318	-0.00081	0.533088	0.000334	1.25753	1.36372	5.51427	1.42057	0.0321773
TACC3	0.604915	-0.00143	-0.00113	0.000553	0.895665	0.006555	2.4431	0.322067	3.36306	3.14005	1.0857
CUEDC1	0.604882	-0.00211	0.002828	0.000436	0.516689	0.004221	4.21222	1.09132	2.40029	1.42159	0.592071
PDK2	0.604814	0.000503	-0.00072	-0.0005	0.513347	0.020033	0.558133	0.18708	2.889	1.40819	5.2428
SLC11A1	0.604698	-0.00153	-0.00161	0.000764	0.178111	0.001278	2.68798	0.505242	5.20043	0.337304	0.137716
HOTAIRM1	0.60464	-0.00106	-0.00145	0.000682	0.393496	0.006105	1.57822	0.439549	4.47726	0.96412	0.981688
KRTCAP2	0.604254	0.000756	0.002779	-0.0007	0.8752	0.000635	0.974115	1.06335	4.63913	3.03551	0.064076
PLBD1	0.604112	-0.00146	-0.00013	0.000557	-0.11399	0.008141	2.5122	0.0305347	3.39274	0.196811	1.47858
ZNF274	0.604086	-0.0001	0.00219	0.000398	0.735766	0.002706	0.0839294	0.762518	2.09411	2.36729	0.333605
RPS29	0.603254	0.00145	0.002381	-0.00061	0.553455	-0.00612	2.47938	0.854736	3.8573	1.56521	0.983172
TBC1D9	0.60323	-0.00041	0.008652	-0.00014	-0.20544	-0.00949	0.421316	5.26155	0.466222	0.402745	1.84379
PHB	0.603035	-0.00018	0.005058	-0.00069	1.15532	-0.00078	0.156099	2.51465	4.57125	4.44345	0.0795417
MAD2L1BP	0.602982	-1.86e-05	0.006359	-0.00041	0.796351	0.010746	0.0142554	3.47883	2.15717	2.64728	2.2054
FLJ39051	0.602877	-0.00078	-0.00298	0.000685	-0.2382	0.009038	1.01801	1.16928	4.49416	0.486956	1.71596
C9orf64	0.602218	-0.00207	0.009525	-0.00025	0.738293	-0.00417	4.08186	5.93043	1.09331	2.37097	0.580571
SIGLEC14	0.601966	-0.00265	0.004249	0.000296	0.326881	-0.00415	5.63321	1.95098	1.35892	0.742033	0.575195
ARSD	0.601842	-0.00081	0.000889	0.000181	-1.03811	0.007033	1.06114	0.239491	0.685118	3.83614	1.19366
NRBP1	0.601802	0.000345	0.006	-2e-05	0.981695	-0.00432	0.342432	3.19992	0.054446	3.55095	0.608137
CLCN4	0.601642	-0.00122	0.003173	0.000462	0.915199	-0.01372	1.93198	1.27881	2.59086	3.21824	3.12086
BID	0.601635	-0.00162	0.004417	0.000369	0.548819	0.002325	2.8868	2.06194	1.87508	1.54175	0.275753
TMEM9B	0.60131	-0.00031	0.007959	-0.00067	0.238868	-0.01177	0.305282	4.70508	4.33936	0.487497	2.50801
EMG1	0.601288	0.000847	0.00411	-0.00084	0.510219	0.000577	1.13804	1.85663	5.84757	1.38696	0.0575989
DRG1	0.601041	0.000684	0.005959	-0.00082	0.3436	-0.00592	0.842566	3.16474	5.62966	0.793371	0.934441
ISCA2	0.600948	-0.00018	0.006139	-0.00016	0.838782	0.007637	0.159144	3.29993	0.586664	2.84077	1.34095
IL1R2	0.600934	-0.00091	-0.00096	0.00068	0.607334	0.003005	1.25763	0.261375	4.42867	1.78301	0.378547
MBOAT7	0.600858	-0.00092	-0.00178	0.000804	-0.19316	-0.00029	1.27521	0.572054	5.50934	0.371115	0.0283043
ISCU	0.600797	-0.00049	0.007574	-0.0003	1.30105	-0.00126	0.541861	4.40153	1.3571	5.17406	0.134814
SLC2A3	0.600787	-0.0007	-0.00282	0.000766	-0.698	-0.00046	0.875927	1.07891	5.18403	2.18067	0.0452932
PSRC1	0.600689	-0.00203	-0.0027	0.000647	0.201119	0.005896	3.97141	1.01598	4.14153	0.390425	0.928325
KLHL18	0.600639	-0.00172	0.006266	0.000225	0.324628	0.000212	3.15052	3.39376	0.920129	0.73338	0.0203558
CCZ1B	0.600551	-0.00032	0.009089	-0.00023	0.851394	-0.01047	0.305744	5.57823	0.964376	2.89973	2.11563
MARK2	0.600432	-0.00088	-0.00065	0.000734	0.424232	0.00028	1.19511	0.164961	4.89787	1.06398	0.0270221
EVI5	0.600149	-0.00143	0.005543	0.000234	-0.38856	-0.0087	2.41786	2.85167	0.968663	0.939735	1.61555
FAM162A	0.60006	0.001	0.002572	-0.00071	0.794955	0.003967	1.4401	0.946668	4.68266	2.62679	0.540952
MYD88	0.599948	-0.00102	0.001131	0.000258	-0.54135	0.011987	1.48268	0.320263	1.11708	1.50691	2.56755
CSGALNACT2	0.599942	-0.00069	0.002919	0.000525	-0.50082	-0.00948	0.847086	1.13158	3.09586	1.34711	1.82774
TANC2	0.599858	0.000259	-0.00409	0.000915	-0.34214	-0.00909	0.240765	1.83773	6.45608	0.78713	1.72177
PSMB1	0.599846	-7.4e-05	0.006368	-0.0008	0.833018	-0.00321	0.0592973	3.46609	5.487	2.80745	0.410275
HRH2	0.599769	-0.00148	0.001357	0.00048	0.233537	0.00828	2.53846	0.402273	2.72856	0.472212	1.50334
CSRP2BP	0.599716	0.000847	0.000862	-0.00059	0.743962	-0.00296	1.13391	0.230078	3.65729	2.38645	0.370348
MRPL39	0.599584	0.000799	0.006373	-0.00079	-0.22566	-0.00592	1.04367	3.46888	5.33931	0.451562	0.93159
PGS1	0.599562	-0.00046	-0.00377	0.000751	-0.38992	0.006755	0.499005	1.63389	5.03952	0.943392	1.12237
DLG3	0.599514	-0.00021	0.001425	-0.00065	0.511307	-0.00323	0.188386	0.428079	4.18592	1.38678	0.414178
NACA	0.599398	0.000607	0.004366	-0.00076	0.584694	-0.00567	0.712063	2.01952	5.10565	1.68284	0.877831
B4GALT5	0.59938	-0.00051	-0.00078	0.000736	-0.47394	-0.00177	0.565595	0.205144	4.90735	1.24337	0.198969
VAV1	0.599254	-0.00154	-0.00123	0.000733	0.464246	0.000959	2.68225	0.355364	4.87675	1.20692	0.0992749
SLC25A5	0.599107	-0.00066	0.00623	-0.00071	0.418262	-0.00864	0.792037	3.35773	4.71588	1.04043	1.59748
B3GNTL1	0.598659	-0.00146	-0.00143	0.000731	0.142004	0.003297	2.48259	0.430249	4.86312	0.253311	0.424291
RILPL2	0.598571	-0.00172	0.004446	0.000148	1.05861	0.007619	3.13964	2.07054	0.518266	3.91833	1.3305
CTBP1-AS1	0.598262	-0.00037	0.000289	-0.00069	0.209854	0.002501	0.372198	0.067504	4.45984	0.410528	0.299892
TOR3A	0.598219	-0.00137	0.010126	-0.00051	0.842371	0.000312	2.25833	6.35287	2.93369	2.84426	0.0302096
SURF2	0.598212	-0.00033	0.006573	-0.00058	1.32114	-0.00099	0.321931	3.61188	3.54934	5.25514	0.102901
LOC100507602	0.597996	-0.00053	0.005134	-0.00021	1.4351	0.004275	0.598021	2.54562	0.845137	5.83278	0.595354
CHI3L1	0.597815	-0.00078	0.005433	4.557e-07	1.42434	-0.00279	1.00361	2.76006	0.00111077	5.77665	0.343704
HLA-DOA	0.597706	0.000246	0.004202	-0.00047	-0.251	-0.01611	0.22598	1.9047	2.66499	0.517085	3.87749
SCARF1	0.597676	-0.00112	-0.00675	0.000778	-0.21449	0.003711	1.69396	3.74413	5.26266	0.421768	0.49367
ULK1	0.597425	-0.00062	-0.00247	0.000825	0.220047	-5e-05	0.726429	0.889725	5.66486	0.435643	0.00476395
BOD1L1	0.597394	-0.00016	-0.00107	0.000806	-0.33162	-0.00654	0.140335	0.296979	5.50067	0.750907	1.06846
DDIT3	0.597243	-0.00059	0.000845	0.000639	0.243588	0.001097	0.689173	0.223914	4.04828	0.496801	0.114908
RPL31	0.596884	0.001327	0.001544	-0.0007	0.368114	-0.00283	2.15519	0.472681	4.56829	0.866531	0.349084
BTN3A3	0.596811	0.001461	0.003083	-0.00055	-0.13775	-0.01331	2.47653	1.21664	3.33131	0.243565	2.96474
POLH	0.596715	0.001087	-0.00047	-0.0007	0.177406	0.002083	1.61407	0.115512	4.59223	0.331499	0.239798
PTPRCAP	0.596595	0.000971	0.003161	-0.00075	0.382144	-0.00518	1.37101	1.26025	4.98861	0.912439	0.769788
METAP1	0.596559	0.000449	0.003289	-0.00062	-0.30032	-0.01104	0.474263	1.3343	3.88157	0.655263	2.26735
SLC8A1	0.596529	-0.00194	0.004792	0.000327	-0.07682	-0.00268	3.70349	2.29894	1.55921	0.12408	0.325875
HCG27	0.59638	-0.00118	-0.00406	0.000804	-0.34139	0.00227	1.82588	1.80783	5.47489	0.780081	0.26581
PHF12	0.596369	-0.00025	-0.00183	0.000818	-0.1132	-0.00192	0.229199	0.592339	5.59349	0.193042	0.217245
PNP	0.59632	-0.00052	0.001791	-0.00058	0.812631	0.019243	0.571164	0.573567	3.57613	2.69285	4.90845
C10orf88	0.596284	0.001322	1.531e-05	-0.00047	-0.62263	-0.01053	2.14146	0.00333642	2.65256	1.83303	2.1168
MED6	0.596272	0.000364	0.008127	-0.00078	0.544403	0.002975	0.363077	4.79655	5.28737	1.50922	0.370953
B3GNT8	0.596085	-0.00085	0.000497	0.000586	0.676898	0.003178	1.14086	0.121523	3.59141	2.06829	0.403244
CCNDBP1	0.595829	-0.00137	0.000133	0.000716	0.250549	-0.00062	2.26465	0.0297327	4.70442	0.514279	0.0618027
RAP2A	0.595788	0.000212	0.000104	-0.00037	-0.36368	-0.01257	0.18933	0.0230614	1.89247	0.85046	2.72783
PSMD2	0.595422	-0.00018	0.006505	-0.00067	0.704138	-0.01026	0.155164	3.54365	4.34341	2.18724	2.03376
CACUL1	0.595397	-0.00102	0.002236	0.000616	-0.25056	-0.00697	1.46943	0.773065	3.83968	0.513955	1.16441
KIAA0040	0.59524	-3.73e-06	0.001476	0.000422	-0.56124	0.004011	0.00280052	0.444646	2.24328	1.57422	0.544555
RNF130	0.595222	-0.00183	0.001801	0.000486	0.083108	0.005419	3.40596	0.577131	2.75327	0.135273	0.817773
TBC1D3G	0.595135	-0.00072	-0.00204	0.000521	0.818182	0.009171	0.890873	0.681582	3.03603	2.71351	1.72839
CD8B	0.595098	0.000819	0.001781	-0.00013	0.690916	-0.01807	1.07183	0.568516	0.444856	2.12683	4.50945
LOC100505812	0.594984	-0.00083	0.002723	0.000586	0.184106	-0.00357	1.08932	1.01681	3.58229	0.346238	0.466551
GMPR2	0.594864	-0.00084	0.00195	0.000545	-0.07414	0.002225	1.10233	0.641418	3.23484	0.118978	0.258811
SENP2	0.594855	-0.00017	0.003193	0.000489	-0.52033	-0.01083	0.143255	1.27498	2.77329	1.41035	2.19753
STK3	0.594672	-0.00164	0.000557	0.000442	-0.42653	0.007067	2.91749	0.137786	2.39735	1.06135	1.18651
HCK	0.594487	-0.00157	0.001553	0.00053	0.22813	0.00527	2.74281	0.474328	3.11303	0.454233	0.786012
AGFG2	0.594228	0.000468	-0.00141	-0.00064	0.51622	0.008825	0.498901	0.418308	4.01423	1.39279	1.63194
RPUSD2	0.594063	0.000202	0.005924	-0.00071	0.967129	-0.00432	0.177979	3.10008	4.6706	3.43147	0.599182
TAF9	0.594053	-4.24e-05	0.008924	-0.00074	0.446783	-0.00739	0.03289	5.39471	4.94207	1.1323	1.2627
SNHG8	0.593893	0.001578	0.00141	-0.00039	0.869676	-0.00213	2.75105	0.418517	2.0229	2.95373	0.24548
TTN-AS1	0.593697	-0.00017	-0.00027	0.000704	-0.51315	-0.00334	0.144591	0.0627991	4.58687	1.37961	0.428806
EIF5A	0.593688	0.000347	0.00305	-0.00079	0.297974	-0.00353	0.340082	1.19132	5.30652	0.645294	0.460265
GOT1	0.593663	-0.00075	0.003917	-0.00054	0.939089	-0.008	0.944264	1.70771	3.18401	3.29074	1.41414
LYRM4	0.59358	6.273e-05	0.005056	-0.00073	1.10561	0.004061	0.0494144	2.47104	4.77552	4.12226	0.551944
VAMP8	0.59342	-0.00036	0.005776	-0.00086	0.835826	0.003494	0.35792	2.98822	5.92033	2.78908	0.45346
ACVR2A	0.593366	0.00046	-0.00328	-0.00036	-0.90178	0.017267	0.487292	1.31944	1.76659	3.10655	4.23024
LSMEM1	0.593251	-0.0007	-0.0044	0.000668	-0.30765	0.011141	0.857466	2.01907	4.27481	0.673254	2.28316
PITPNA	0.593236	-0.00159	-0.0005	0.000622	0.761737	0.002892	2.78114	0.122855	3.88052	2.44064	0.356343
EIF3I	0.593177	0.000245	0.004728	-0.00078	0.693781	-0.00408	0.223202	2.24149	5.23509	2.13229	0.555559
SLC31A1	0.592945	-0.00143	0.004721	0.00016	-0.64167	-0.00546	2.38255	2.23548	0.569713	1.90343	0.823754
FOXO3	0.592887	-0.00095	-0.00062	0.000721	0.019278	0.002087	1.31796	0.154176	4.7255	0.0283095	0.23903
HM13	0.592787	-0.00256	0.004899	-6.31e-05	1.29244	0.001282	5.33173	2.35759	0.18042	5.06443	0.135847
FLVCR2	0.592597	-0.00185	0.00347	-0.00013	-0.48441	0.011046	3.44705	1.43105	0.442553	1.26758	2.25261
CD82	0.5923	-0.0006	-5.64e-05	0.000252	0.880069	0.013673	0.69121	0.0123581	1.06246	2.99562	3.05652
LTF	0.59199	4.77e-05	0.000432	0.000281	0.957597	0.007846	0.0370286	0.103457	1.24128	3.37227	1.37191
RRP36	0.59164	4.353e-05	0.003372	-0.00059	1.00246	-0.00597	0.0336641	1.37088	3.57044	3.59228	0.930447
WDR77	0.591626	0.001349	0.002983	-0.00074	0.540018	0.002878	2.18758	1.14998	4.89718	1.47943	0.353343
SLC16A6	0.591472	-0.00102	0.002768	0.00054	0.221399	-0.00013	1.45409	1.03405	3.17706	0.434964	0.012579
HIST2H2AA4	0.591454	-0.00131	-0.0009	0.000625	0.384576	0.007272	2.08741	0.240342	3.89512	0.912454	1.22899
SH3D21	0.591411	-0.00038	-0.00378	0.000741	0.372347	0.005749	0.379692	1.61554	4.88545	0.872203	0.881831
TLR4	0.591406	-0.00147	0.003524	0.000521	0.008958	-0.00494	2.47377	1.46004	3.01933	0.0129134	0.715951
TREML2	0.591401	-0.00093	-0.00082	0.000693	0.404434	0.003358	1.28379	0.215884	4.47815	0.979063	0.429414
GLB1	0.591217	-0.00222	0.007812	3.586e-06	0.599899	-0.00063	4.39621	4.51459	0.00874673	1.72121	0.0620717
ZNF595	0.591181	-0.00078	0.005581	0.00037	0.355182	-0.01553	0.990213	2.83435	1.84313	0.816639	3.64534
WIPF2	0.591083	-0.00037	0.000726	0.000724	-0.1558	-0.00709	0.367523	0.185746	4.74094	0.280182	1.18563
SMAD3	0.59105	0.00125	0.003336	-0.00084	0.07365	0.000879	1.95718	1.34839	5.73431	0.117492	0.089241
MLEC	0.59091	0.000519	0.005959	-0.00056	-0.19199	-0.01492	0.568787	3.10909	3.31897	0.362628	3.44741
ITGB1BP1	0.590719	0.000707	0.00325	-0.0004	-0.01916	-0.0181	0.86622	1.29771	2.04811	0.0280604	4.487
GPR141	0.590717	-0.00095	6.5e-05	0.000699	-0.35974	-0.00207	1.30674	0.0142241	4.52393	0.830526	0.236347
C21orf59	0.590541	0.000999	0.004304	-0.00049	0.220438	-0.01621	1.41348	1.94705	2.74482	0.431909	3.86274
MRFAP1L1	0.590386	0.001139	0.005828	-0.00063	0.727691	-0.00464	1.70875	3.00997	3.92098	2.27337	0.656973
KIAA0020	0.59036	0.000508	0.003866	-0.00068	0.283932	-0.00992	0.552916	1.66619	4.39376	0.601521	1.9209
BTBD11	0.590344	-0.00014	0.00592	0.000178	-0.16853	-0.01957	0.119729	3.07777	0.656298	0.308107	4.96942
MEFV	0.590299	-0.00121	0.00186	0.000597	0.11872	0.00046	1.85769	0.597541	3.64308	0.202311	0.0446854
PCBP4	0.590235	0.001388	-0.00352	-0.00043	0.192957	-8.74e-05	2.27398	1.45301	2.28751	0.364544	0.00816991
WDR61	0.590186	0.000122	0.007141	-0.00074	0.746157	-0.00698	0.100495	3.99355	4.89222	2.35629	1.15745
NDST1	0.590185	-0.001	0.001466	0.000627	0.180758	0.000147	1.40906	0.4371	3.90441	0.335934	0.0137855
MAPK14	0.590055	-0.00088	-0.00097	0.000656	-0.45797	0.003747	1.17734	0.260484	4.14444	1.16471	0.493895
CCDC104	0.589813	0.000879	0.002541	-0.00078	0.648687	0.005602	1.17559	0.914614	5.18853	1.92296	0.848378
LOC731424	0.589449	-0.00119	-0.00274	0.000724	-0.38488	0.004445	1.8276	1.01718	4.72728	0.910353	0.61846
LOC100506776	0.589434	0.001203	-0.00437	-0.00027	0.208084	-0.00401	1.84651	1.98769	1.16265	0.40054	0.539392
CD1D	0.589423	-0.00213	0.006947	0.000154	0.43713	-0.00305	4.16286	3.84057	0.539395	1.08892	0.379446
LMTK2	0.589417	-0.00055	-0.00258	0.000871	-0.22129	-0.00463	0.619998	0.934233	5.9875	0.4333	0.653788
HIST2H2AA3	0.589344	-0.0013	-0.00091	0.000625	0.38275	0.007253	2.05701	0.243237	3.87977	0.903158	1.21991
C19orf35	0.589211	-0.00149	-1.36e-05	0.000672	0.255346	0.002491	2.50917	0.00292648	4.27971	0.521654	0.294446
MLKL	0.589181	-0.00056	-8.75e-05	0.000499	0.218362	0.009916	0.629435	0.0192492	2.82582	0.425795	1.9151
ZMIZ1	0.588996	-0.00121	0.003721	0.000543	0.144995	-0.00761	1.86676	1.57292	3.18516	0.256054	1.30731
ODF2	0.588947	0.001292	-0.0009	-0.00034	0.260725	-0.01225	2.04527	0.237082	1.59638	0.535935	2.59692
BST2	0.588941	0.000315	0.005421	-0.00086	0.565222	0.00932	0.299901	2.70828	5.92858	1.57274	1.74987
LOC100132287	0.588891	-0.00134	-0.00098	0.000604	0.43704	0.008051	2.15277	0.265585	3.69855	1.08761	1.41604
TMEM14C	0.588853	0.001131	-0.00165	-0.00015	-0.54699	-0.01653	1.68665	0.510448	0.506513	1.49973	3.95746
ANXA9	0.588829	-0.00018	-0.00031	0.000789	-0.0085	-0.00969	0.15166	0.0721047	5.28294	0.0122021	1.85152
MRPS18B	0.588778	0.000802	0.004693	-0.00082	0.631383	0.00127	1.02993	2.19996	5.54184	1.84568	0.133736
TERF2	0.588765	0.000372	0.006939	-0.00078	0.591755	-0.00621	0.368302	3.8304	5.21464	1.68017	0.976955
ST14	0.588499	-0.00156	0.007154	2.122e-05	0.636332	0.004315	2.67789	3.99237	0.0541049	1.86577	0.593439
FMO5	0.588392	-0.00213	0.004832	0.000161	-0.28003	-0.00094	4.13418	2.29336	0.568936	0.588641	0.0952426
CCT2	0.588305	0.000681	0.004862	-0.00073	0.326844	-0.00892	0.818264	2.31329	4.79015	0.72501	1.63956
UBFD1	0.588244	0.001081	0.003222	-0.00068	0.053585	-0.00937	1.57708	1.27633	4.36509	0.0825764	1.76054
VAMP3	0.588166	-0.00183	0.003778	0.000466	0.164437	-0.0024	3.37011	1.6051	2.56217	0.297976	0.281449
ZNF641	0.587969	0.000235	0.003123	0.000326	0.546334	0.001214	0.210629	1.21997	1.52418	1.49483	0.126994
NCR3	0.587691	-0.00137	-7.58e-05	-0.00012	0.317715	-0.01076	2.22389	0.0165961	0.392857	0.696864	2.14961
VDAC3	0.587684	0.000117	0.005004	-0.00078	0.978646	0.004869	0.0954097	2.40881	5.19829	3.45088	0.697314
ATRAID	0.587608	0.000119	0.007149	-0.00082	0.695218	-0.00338	0.0977737	3.98247	5.51591	2.11775	0.429929
ASF1B	0.587326	-0.00185	0.004314	0.000338	1.08786	-0.0055	3.40618	1.94228	1.60924	3.99088	0.824487
LIMD1	0.586964	0.000727	0.001516	-0.00038	-0.72485	-0.01391	0.89546	0.454113	1.89671	2.24699	3.10374
MAP2K6	0.586677	-0.00124	-0.00046	0.000674	0.005969	0.003904	1.92508	0.109742	4.27527	0.0085129	0.51834
CNTNAP3	0.586642	-0.00017	0.003805	0.000315	0.309586	0.003077	0.145779	1.61777	1.44839	0.671638	0.38147
RPL3	0.586487	0.001053	0.003585	-0.00072	0.288947	-0.0072	1.51504	1.48356	4.69778	0.611911	1.20125
FBL	0.586341	0.000916	0.001674	-0.00069	0.659159	-0.00042	1.23871	0.516272	4.41856	1.95614	0.0406074
CCT6A	0.58604	0.000243	0.006241	-0.00073	0.273346	-0.01013	0.218596	3.29074	4.75615	0.567859	1.96434
E2F3	0.585749	-0.00124	0.002996	0.000568	-0.07433	-0.00636	1.92343	1.14555	3.37866	0.117843	1.00549
TNFSF13B	0.585659	-0.00051	-0.00118	0.000442	-1.00594	0.005667	0.547824	0.328617	2.36064	3.57334	0.856156
ARID3B	0.585492	-0.00045	-0.00234	0.000777	0.247878	0.001869	0.464391	0.807655	5.15379	0.498804	0.207499
NDNL2	0.585329	0.001134	0.004511	-0.00079	0.255668	-0.00445	1.68208	2.06553	5.25476	0.519299	0.615351
TPCN2	0.585285	-0.00117	0.001424	0.000664	0.349022	-0.00306	1.7574	0.418182	4.18569	0.789329	0.377241
DHX58	0.585266	-0.00045	0.00716	-0.00045	1.23189	0.004794	0.464336	3.97532	2.41675	4.69991	0.680115
SLC9B2	0.585184	0.000133	0.006162	-0.00076	1.00432	0.002401	0.109994	3.22824	4.97637	3.56254	0.279867
DAPP1	0.585048	-0.00078	-0.0011	0.000313	-0.68646	0.013697	0.983469	0.303152	1.42932	2.06992	3.02588
DGCR2	0.584984	-0.00079	0.001628	0.000614	0.397417	-0.00101	0.994321	0.496936	3.75368	0.944917	0.103333
BANP	0.584968	-0.00093	-4.41e-05	0.000523	0.639991	0.00775	1.2571	0.00954916	3.00552	1.86973	1.33135
ADH5	0.584839	0.001274	0.003526	-0.00067	-0.23805	-0.00958	1.98984	1.44446	4.22497	0.472716	1.80664
SNRNP40	0.584759	0.000369	0.006485	-0.00071	0.852241	-0.00596	0.363051	3.46466	4.53245	2.82476	0.91709
P2RY13	0.584703	-0.00107	0.003731	0.000384	0.238794	0.003847	1.53606	1.5668	1.92149	0.474537	0.506783
DHRSX	0.584481	-0.00163	0.001834	0.000514	0.563718	0.004096	2.82773	0.580849	2.92874	1.55452	0.550248
NFE2L2	0.584269	-0.00058	0.002387	0.00041	-0.75188	-0.00187	0.649626	0.830594	2.11533	2.35792	0.207456
USP15	0.584089	-0.00062	-0.00159	0.000789	-0.04779	2.215e-06	0.717727	0.481104	5.24476	0.0725886	0.00020368
ARHGEF40	0.584074	-0.00095	-0.00063	0.000639	-0.64278	0.000144	1.2914	0.156001	3.9624	1.87864	0.0134625
CREB5	0.583993	-0.00049	-2e-05	0.000592	-0.33035	0.0046	0.515694	0.00431322	3.56975	0.730421	0.641771
CAMKK1	0.583954	-0.00136	-0.00214	0.00074	0.588531	0.000342	2.18634	0.714076	4.82093	1.65296	0.032538
PASK	0.583695	0.000439	0.002707	-9.48e-05	0.861134	0.010974	0.451562	0.988667	0.288831	2.86164	2.19684
NOP14	0.583577	0.000818	0.002312	-0.0007	0.506893	-0.0047	1.05017	0.793916	4.44123	1.33171	0.659752
CYP20A1	0.583576	0.000545	-0.0001	-0.00066	-0.06986	-0.00233	0.600521	0.0220388	4.12347	0.109705	0.268486
LILRB3	0.583554	-0.00037	-0.00161	0.00068	-0.16177	0.005607	0.363561	0.488832	4.30429	0.29009	0.840667
INSR	0.583292	-0.00206	0.007703	-0.00012	-0.03132	-0.00381	3.92328	4.37472	0.404387	0.0463263	0.499282
CPEB4	0.583286	-0.00067	-0.00195	0.000715	-0.67653	0.000164	0.798855	0.631257	4.60628	2.0205	0.0153305
CD8A	0.583001	9.027e-05	0.001018	-0.00029	0.794118	-0.01274	0.0717606	0.274351	1.30451	2.54536	2.71879
CCDC163P	0.582943	0.000691	0.001255	0.000264	0.592786	0.005636	0.827718	0.355074	1.11722	1.66735	0.845832
ABHD4	0.582774	-0.0005	-0.00147	0.000721	0.071873	0.003617	0.541215	0.433149	4.65192	0.113083	0.466317
PSPC1	0.582674	0.000639	0.006662	-0.00066	0.784295	-0.00706	0.742728	3.58462	4.14972	2.49881	1.16159
IPMK	0.582674	-0.00055	0.000638	0.000603	-0.75413	-0.00706	0.600782	0.158241	3.65047	2.36157	1.15981
PADI4	0.582665	-0.00049	0.001661	0.000596	0.609449	-0.00382	0.515088	0.508314	3.58978	1.73483	0.500285
CRYZ	0.582523	0.002349	0.001481	2.5e-05	-0.48675	-0.0154	4.68019	0.437612	0.0638194	1.25422	3.55275
POLD3	0.582404	-0.00047	0.004342	0.000353	-0.55602	-0.00875	0.489644	1.94386	1.69531	1.51847	1.57838
EMP3	0.582334	-0.00018	0.005747	-0.00081	0.73131	-0.00302	0.154898	2.91054	5.36505	2.25775	0.370244
ATPIF1	0.582308	0.000102	0.004887	-0.00068	1.12851	0.000681	0.0819962	2.30655	4.30317	4.16056	0.0670667
RAB11FIP5	0.58228	0.000584	-0.00445	-0.00035	-0.00657	-1.42e-05	0.657179	2.01135	1.70211	0.00933287	0.0013085
CLDN9	0.582134	-0.00135	-0.00235	0.00072	0.473421	0.003928	2.16379	0.809202	4.64208	1.20461	0.51876
ZFP28	0.582062	0.001764	-0.00067	-0.00054	-0.9435	-0.00054	3.15913	0.167884	3.12176	3.24762	0.0522708
DCAF16	0.581899	0.002068	0.000372	-0.00047	-0.37869	-0.01004	3.93809	0.086801	2.5882	0.878753	1.92441
SMYD5	0.581895	0.001188	-0.00028	-0.0003	1.02089	-0.00058	1.78826	0.0631143	1.33874	3.62438	0.056207
UTP3	0.581861	0.000476	0.006229	-0.00082	0.652438	-0.00242	0.499946	3.25934	5.44763	1.9123	0.281147
STAT5B	0.581575	-2.18e-05	-0.00358	0.000797	-0.68491	-0.00017	0.0163603	1.46808	5.28585	2.05076	0.0162798
SPAG9	0.581534	-0.00025	-0.00164	0.000805	-0.47251	-0.00575	0.224982	0.500725	5.35992	1.20008	0.866871
TTC27	0.581352	0.000635	0.007021	-0.0006	-0.08269	-0.01329	0.735957	3.84518	3.58524	0.131986	2.88089
IMP3	0.581333	0.000469	0.004886	-0.00076	0.62331	-0.00555	0.4899	2.30209	4.95725	1.78816	0.825623
CBWD1	0.581223	-0.00053	0.006927	-0.00072	0.111221	-0.0084	0.575424	3.77404	4.64038	0.1851	1.48487
OPRL1	0.581207	-0.00169	-0.0003	0.00061	0.191834	0.0058	2.96871	0.068365	3.70266	0.356967	0.87755
GLTSCR2	0.5812	0.001337	0.002551	-0.00063	-0.06494	-0.01008	2.12004	0.906123	3.85376	0.100891	1.93509
TBC1D3B	0.580807	-0.00065	-0.00181	0.000492	0.886885	0.008332	0.757453	0.567017	2.73496	2.96945	1.46715
PBDC1	0.580632	0.000176	0.003634	-0.00084	0.604099	0.002491	0.149762	1.49758	5.65556	1.70679	0.290664
PTGS2	0.580332	-0.00059	0.001321	0.000492	-0.17905	0.005621	0.671443	0.377322	2.73274	0.327124	0.839065
DDHD2	0.580248	0.001157	-0.00156	-0.00041	-0.32093	-0.00986	1.71614	0.467879	2.0828	0.697927	1.86885
SDCBP	0.579804	-0.00052	0.000538	0.000667	-0.24732	8.921e-05	0.502215	0.1215	4.04502	0.472755	0.00725924
BUB3	0.579769	0.001807	0.001675	-0.00053	-0.11613	-0.01085	3.25553	0.511627	3.05096	0.194254	2.14733
ENOSF1	0.579725	0.000448	-0.00345	0.00026	0.677709	0.014141	0.460438	1.38727	1.08557	2.01314	3.13724
ATPAF1	0.579633	0.000996	0.006046	-0.00072	0.645724	0.001543	1.38089	3.11321	4.60639	1.8766	0.164704
CTSG	0.579594	-0.00047	-0.00014	0.000308	0.68307	0.013341	0.489936	0.0297208	1.3856	2.0358	2.88798
METTL21D	0.579347	-0.00066	-0.00203	0.000816	-0.16298	-0.00116	0.765671	0.658456	5.43571	0.290949	0.119587
RPLP1	0.57919	0.000705	0.002759	-0.0007	0.441109	-0.0061	0.845681	1.00791	4.45388	1.08392	0.937606
SRRM1	0.579067	0.001562	-0.00031	-0.00027	-0.57067	-0.01561	2.64268	0.0715375	1.16861	1.56756	3.59799
DNTTIP1	0.578977	-0.00066	0.002344	0.000458	0.482674	0.003798	0.769819	0.802612	2.45854	1.23175	0.493874
GATS	0.578958	-0.00188	-0.00148	0.000616	0.570484	-0.00798	3.43952	0.433871	3.73832	1.56654	1.37489
ATP8B2	0.578906	0.002264	-0.00211	-0.00052	-0.24036	0.004547	4.43149	0.695297	2.95538	0.474283	0.626726
HIF1A	0.578823	-0.00019	-0.00051	0.000752	-0.36401	-0.00529	0.162772	0.123252	4.88675	0.82761	0.769129
TSPYL1	0.578798	0.001361	0.00313	-0.00073	-0.1118	-0.00607	2.16632	1.20475	4.70398	0.185588	0.930519
ANXA2R	0.578702	0.0012	-0.00298	-0.00024	0.851171	0.004291	1.80419	1.12331	0.946221	2.79072	0.579785
MID1IP1	0.578689	-7.47e-05	0.005263	0.000324	0.47922	-0.00876	0.0583541	2.55065	1.48779	1.21857	1.57191
THAP11	0.578656	0.000603	0.005907	-0.0008	0.716302	-0.00084	0.682438	3.0073	5.25437	2.17722	0.083174
PSMD14	0.578574	2.251e-05	0.005794	-0.00077	0.479183	-0.00709	0.0168252	2.92558	5.04408	1.2182	1.15857
MAGOHB	0.578362	0.001198	0.002818	-0.0004	0.54984	-0.01413	1.79864	1.03736	2.04982	1.4838	3.12559
TMEM88	0.57812	-0.00087	-0.00245	0.000804	-0.11975	0.001185	1.14405	0.853089	5.32174	0.200895	0.122018
CPEB2	0.578071	-0.00029	-0.00142	0.000694	-0.65256	0.000164	0.270041	0.411905	4.38711	1.90035	0.0152325
APH1B	0.577967	-0.00129	0.002103	0.000559	-0.24156	-0.00184	2.01	0.690942	3.2589	0.476691	0.202172
ADAM9	0.577877	-0.00049	0.001216	0.000396	-0.82132	0.00295	0.514038	0.338859	1.98935	2.64811	0.356965
PMVK	0.577858	-0.00027	0.006337	-0.00068	1.18447	0.00198	0.244311	3.31672	4.2934	4.40897	0.219764
KIAA1191	0.577624	0.001243	0.002331	-0.00077	0.070597	-0.00219	1.89506	0.79503	5.05206	0.110111	0.24786
RXRA	0.577344	-0.00173	0.001325	0.000556	0.582516	0.002782	3.05906	0.377043	3.23176	1.61009	0.33154
PELO	0.577253	-0.00039	0.002784	0.000234	0.631188	0.009032	0.383774	1.0176	0.931495	1.80826	1.63837
LCN2	0.577078	-0.0003	0.001402	0.000109	1.0117	0.011762	0.276365	0.404593	0.340565	3.55086	2.40081
PLA2G4A	0.576882	-0.00161	0.007822	-0.00013	0.218807	0.004585	2.75943	4.41974	0.405853	0.418922	0.631807
CD55	0.576727	-0.00152	0.002108	0.000544	-0.2556	-0.00249	2.53698	0.691726	3.13322	0.512187	0.288567
TMEM150B	0.576721	-0.00201	0.006299	0.000154	0.182085	0.000353	3.75658	3.28207	0.52882	0.332259	0.0333245
MYO1F	0.576712	-0.00149	-1.56e-05	0.000703	0.497617	-0.00226	2.44858	0.00332977	4.45272	1.28177	0.257138
UBC	0.576489	-0.00044	0.00792	-0.0006	1.06635	-0.00695	0.452957	4.49085	3.60884	3.81498	1.12413
SRA1	0.57611	-0.00167	0.001689	0.000417	0.676066	0.007943	2.89075	0.51413	2.13927	1.99366	1.3586
CHFR	0.576053	-0.0017	0.00374	0.000456	0.694107	-0.00222	2.95902	1.54895	2.43364	2.071	0.250811
SNHG6	0.575897	0.00096	0.003277	-0.00076	0.344102	-0.00397	1.30165	1.28044	4.97168	0.762255	0.521212
HMGN3	0.575477	0.000103	0.004321	-0.00063	0.771717	-0.00856	0.0821056	1.90758	3.85633	2.41146	1.51251
ZFP36L1	0.575196	0.00048	-0.00143	0.000593	-0.98024	-0.00186	0.500921	0.413223	3.52557	3.38743	0.203721
RMDN2	0.575163	-0.00062	0.007499	-7.22e-05	-0.29082	-0.01501	0.702736	4.16472	0.20587	0.606176	3.38604
NUP88	0.575125	0.000926	0.003193	-0.00076	0.092919	-0.00528	1.2342	1.23198	4.95486	0.149323	0.763122
SCCPDH	0.574982	-0.00066	0.008359	-8.35e-05	0.929024	-0.00757	0.765666	4.81213	0.244822	3.14029	1.26632
BAZ2B	0.574934	-0.00023	-0.002	0.00078	-0.41987	-0.00098	0.199428	0.644486	5.09112	1.00377	0.0986588
TMEM140	0.574929	0.000151	-0.00037	0.00059	0.029785	0.00399	0.124775	0.0848589	3.49884	0.0434871	0.523645
CCT4	0.574803	0.000923	0.00487	-0.00067	0.075668	-0.01103	1.22854	2.26592	4.20153	0.118482	2.17845
PSMD11	0.574748	-0.0001	0.006317	-0.00069	0.894293	-0.00672	0.0794095	3.28474	4.35211	2.97427	1.06829
TMEM19	0.574688	2.38e-05	0.00347	-0.0005	-0.30228	-0.01348	0.0177262	1.38729	2.73252	0.637948	2.90557
ZDHHC17	0.574641	-0.00027	-0.00142	0.000794	-0.50152	-0.01084	0.242031	0.409324	5.20693	1.29169	2.12394
ALDH2	0.574625	-0.00197	0.00577	0.000175	-0.09118	-0.00167	3.63763	2.88909	0.622696	0.14606	0.178752
ARL6IP5	0.574454	0.000791	0.00586	-0.00073	-0.20826	-0.00814	0.986243	2.95264	4.69583	0.391944	1.40232
LTBR	0.574352	-0.00222	0.002527	0.000409	0.275281	0.004501	4.29491	0.88427	2.07277	0.562711	0.613797
ANP32A	0.574278	-0.00096	0.004633	0.00043	0.495098	-0.00508	1.30657	2.10583	2.22396	1.26726	0.72311
CHMP1B	0.573994	-2.79e-05	0.001678	0.000588	0.042207	-0.00302	0.0208111	0.50805	3.47549	0.0627512	0.364923
STS	0.573975	-0.00142	0.00739	-0.00014	-0.37237	-0.00332	2.28099	4.07491	0.450199	0.84734	0.412303
HSD17B11	0.573864	-0.00134	0.00185	0.000609	0.152076	-0.00115	2.1093	0.577599	3.64474	0.265364	0.116747
FAM160B1	0.57349	-0.0002	-0.00136	0.000764	-0.63132	-0.008	0.169089	0.386177	4.95033	1.79722	1.3675
MPZL3	0.573374	-0.00067	-0.00213	0.000789	-0.17496	0.000981	0.784429	0.697136	5.15919	0.314694	0.0983407
C1orf115	0.573263	0.001862	-0.00274	-0.0004	-0.56607	0.014618	3.35789	0.987953	2.02181	1.53409	3.25226
C2	0.573232	-0.0019	0.008953	-0.00056	0.592995	0.005191	3.451	5.24642	3.2708	1.64064	0.743291
IL1RN	0.573048	-0.00051	-0.00106	0.000481	-0.25406	0.011696	0.538759	0.28535	2.60802	0.505275	2.36511
NLE1	0.573029	0.001045	0.001777	-0.00055	0.825186	0.009721	1.46412	0.547242	3.17408	2.64425	1.8096
FLJ45445	0.572983	-0.00162	-0.00313	0.000684	0.202407	0.00677	2.75704	1.19173	4.26572	0.377244	1.07571
ZNF585B	0.572941	0.001403	0.000614	-0.00071	-0.29033	-0.0014	2.24034	0.149453	4.46785	0.602702	0.1462
PSMB7	0.572922	-0.00073	0.006454	-0.0007	1.14085	-0.00053	0.885603	3.37492	4.39408	4.15924	0.051225
IVD	0.572827	-0.00039	0.004978	-0.00055	0.263289	-0.01343	0.386891	2.33067	3.14069	0.529306	2.88238
YIPF1	0.572631	-0.00103	0.001265	0.000595	0.116771	0.002297	1.42242	0.353049	3.52376	0.193592	0.260442
TRIM34	0.57259	-0.00073	0.001281	0.000603	-0.55448	-0.00594	0.875229	0.358567	3.58805	1.48722	0.895037
CECR1	0.572541	-0.00086	0.006424	-0.00074	0.173973	-0.00521	1.10477	3.35094	4.777	0.312134	0.746431
PLA2G7	0.572525	-0.00091	0.006749	0.000135	0.503366	-3.78e-05	1.20403	3.5897	0.443464	1.29389	0.00344422
EIF4A1	0.572509	-0.0004	0.006619	-0.00067	0.110861	-0.0105	0.398647	3.49381	4.1469	0.182216	2.02075
OSTF1	0.572458	-0.0007	0.003256	0.000556	0.119301	-0.00678	0.829757	1.26135	3.20898	0.198455	1.07738
EIF1AX	0.572445	0.001077	0.000819	-0.00021	-1.39747	-0.00187	1.52723	0.208459	0.798046	5.4263	0.203495
TGIF1	0.572427	0.000962	0.006039	-0.00083	0.205082	-0.00155	1.29755	3.07104	5.49338	0.383238	0.164045
TDRKH	0.572187	0.000784	0.000447	-0.00064	0.587906	-0.00011	0.969627	0.104825	3.93082	1.61744	0.0101739
DAZAP2	0.57208	-0.00136	0.006572	0.000217	0.828917	-0.00558	2.13064	3.45653	0.833066	2.65717	0.818559
TRIM4	0.57198	0.001184	-0.0005	-0.00055	-0.21102	-0.00697	1.75042	0.118921	3.16593	0.397092	1.1195
CROCCP2	0.571897	0.000125	-0.00798	0.000128	-0.39616	0.000669	0.100711	4.50658	0.41411	0.920517	0.0649104
CD48	0.571236	0.000648	0.003726	-0.00084	0.381196	-0.0002	0.744094	1.52801	5.54349	0.87146	0.018625
LONRF1	0.571208	-0.00052	0.001328	0.000598	-0.45859	-0.00328	0.550334	0.374445	3.54309	1.13024	0.404029
MCTP1	0.571195	-0.00097	-0.00021	0.00058	-0.5324	0.00347	1.31104	0.0460647	3.3939	1.39933	0.434198
ARPC5L	0.571099	-9.7e-07	0.005261	-0.00077	0.666749	-0.00459	0.00070585	2.517	5.01342	1.9374	0.627503
FAM214B	0.571046	-0.00124	-0.00134	0.000685	0.246057	0.005127	1.87644	0.38003	4.26506	0.483119	0.728298
ADCK3	0.570925	-0.00065	0.003795	1.517e-05	1.47943	-0.00383	0.753524	1.56857	0.0372417	5.81709	0.49257
SLC22A4	0.570913	-0.00106	-0.00246	0.000648	-0.49303	0.006388	1.48137	0.844814	3.95667	1.25263	0.987684
SCFD2	0.570807	6.411e-05	0.000762	-0.00046	0.580766	0.020504	0.0491307	0.191083	2.47082	1.5854	5.12248
ARL6IP1	0.570756	0.000838	0.004061	-0.00067	-0.16256	-0.01047	1.06302	1.72938	4.11018	0.286478	2.00748
MRPL40	0.570505	-0.00033	0.007853	-0.00069	1.06111	0.000559	0.308208	4.39872	4.3396	3.75282	0.0535003
ARG1	0.570487	3.077e-06	0.000977	0.000363	-0.13588	0.009423	0.00224199	0.256437	1.73218	0.230755	1.72227
MYOF	0.570466	-0.00098	0.005695	-0.00043	-0.55857	-0.00768	1.32499	2.81634	2.18805	1.49773	1.28231
SMG5	0.57046	0.000342	-0.00507	0.000863	-0.07172	-0.00089	0.323392	2.38677	5.75768	0.111005	0.0878162
DIS3L2	0.5704	0.000903	-0.00266	-0.00049	0.331054	0.000758	1.1818	0.942344	2.64158	0.716665	0.0740565
NLGN3	0.570239	-0.00064	-0.00593	0.000787	0.224378	0.005185	0.722996	2.98436	5.1129	0.428336	0.738502
TREML3P	0.570188	-0.00066	-0.00658	0.000809	-0.57498	-0.00035	0.769175	3.45209	5.30216	1.561	0.0325024
HMGN2	0.570131	0.000516	0.008508	-0.00034	-0.08987	-0.00997	0.546217	4.88828	1.58829	0.14283	1.86806
TMED10	0.570116	0.001192	0.004556	-0.00065	-0.23027	-0.01039	1.76075	2.04124	4.0022	0.442762	1.98319
CMIP	0.570103	-0.00123	-0.00117	0.000575	0.148194	0.009761	1.84897	0.320643	3.35083	0.255854	1.81128
SNRPC	0.56993	0.000373	0.005351	-0.00085	0.527244	-0.0012	0.360247	2.57366	5.62528	1.37695	0.12187
RPL13	0.56983	0.000966	0.003066	-0.00057	-0.18107	-0.01271	1.30054	1.15227	3.32639	0.326682	2.65018
LOC643837	0.569548	0.000198	-0.00222	-0.00056	0.387681	0.006371	0.168053	0.73438	3.22694	0.889734	0.981752
SSBP1	0.569505	0.000379	0.005716	-0.00077	0.639866	-0.00511	0.366594	2.82694	4.98311	1.82029	0.72353
DEF8	0.569467	-0.0006	-0.00256	0.000798	0.199437	0.001042	0.66121	0.891747	5.20184	0.368374	0.104534
TOB1	0.569458	0.001744	-0.00153	3.171e-05	-0.40939	-0.01939	3.04462	0.448216	0.0811515	0.96002	4.75252
DYNLT1	0.569442	-0.00149	0.002576	0.000445	0.260642	0.005193	2.43632	0.901253	2.31906	0.519621	0.739285
SMG7	0.569425	0.000791	-0.00141	0.000577	-1.08908	-0.00831	0.977781	0.40136	3.36152	3.88268	1.4323
APLP2	0.569397	-0.00141	0.006234	0.000276	0.102003	-0.00922	2.21209	3.13347	1.10617	0.163589	1.65589
USP46	0.56931	-0.00114	0.002613	-0.00072	0.532164	0.005518	1.64302	0.919149	4.56285	1.39404	0.803399
NF2	0.56918	0.000172	0.002483	-0.00063	0.279374	-0.00871	0.143543	0.85561	3.75846	0.569257	1.53399
TOMM5	0.569137	0.000391	0.005164	-0.00081	0.688137	-0.00103	0.38178	2.44186	5.31739	2.02141	0.102813
SAT1	0.568932	-0.00084	0.00034	0.000475	-0.269	0.00878	1.07205	0.0774046	2.54607	0.54125	1.55078
ECI2	0.568864	0.001206	0.002512	-0.00047	0.369161	-0.01335	1.78696	0.869118	2.52338	0.830338	2.83787
RHOT1	0.568844	-0.00103	0.004401	0.000373	-0.09038	-0.0009	1.41492	1.93739	1.79698	0.143513	0.0890776
LTA	0.568818	0.000416	0.000883	-0.00039	1.20858	0.007339	0.411988	0.226725	1.89258	4.46561	1.19821
CWC25	0.568705	-0.00068	-0.00218	0.000767	0.409575	0.000643	0.78797	0.716985	4.93693	0.959466	0.0619859
ELAVL1	0.568679	0.000273	0.005349	-0.00059	-0.07803	-0.01366	0.244768	2.56728	3.45342	0.121631	2.93265
HEATR6	0.568607	-0.0005	-0.00178	-0.00023	-0.92119	-0.00192	0.528193	0.544133	0.912491	3.07048	0.209782
MDFIC	0.568587	0.000336	0.002682	-0.00068	-0.49661	-0.00481	0.31582	0.951965	4.22829	1.26078	0.665281
NMT2	0.568546	0.001787	-0.00516	-0.0003	-0.06549	0.001446	3.14542	2.4376	1.33465	0.100176	0.150752
HDDC2	0.568538	-0.00125	0.007925	-0.00065	1.12274	-0.00071	1.8881	4.43913	3.99411	4.04177	0.068497
C10orf54	0.568476	-0.00178	0.00352	0.000356	0.637323	0.004904	3.13624	1.40153	1.6753	1.80669	0.682716
IRS2	0.56821	-0.00147	0.001713	0.000611	0.381407	-0.00131	2.38518	0.517414	3.62912	0.867879	0.134722
NDUFAB1	0.568197	-0.00033	0.007942	-0.00076	0.604628	-0.00641	0.311624	4.44959	4.87821	1.67317	0.988878
ITGAM	0.568104	-0.00114	-0.00136	0.000761	-0.09625	-5.78e-05	1.65315	0.382853	4.8817	0.153979	0.00524519
PSMC3	0.567912	-0.0006	0.006138	-0.0007	1.14002	0.000359	0.660467	3.11886	4.40488	4.12243	0.0335833
IBA57	0.567784	-0.00074	-0.00026	-0.00051	0.175107	-0.00164	0.890964	0.0569519	2.7903	0.312504	0.173422
ECE1	0.567415	-0.00073	0.001451	0.000504	0.947875	-0.0015	0.866589	0.416831	2.76781	3.19057	0.157261
ABTB1	0.567406	-0.00079	-0.00255	0.000705	0.535051	0.004188	0.981143	0.885141	4.40863	1.40048	0.551766
PPP2R3C	0.567322	-0.00087	0.000466	0.000683	-0.40874	-0.0114	1.11994	0.109056	4.22319	0.954574	2.25811
CXCR3	0.567269	-0.00037	0.004399	-0.00072	1.09684	0.007793	0.357454	1.93093	4.50484	3.90725	1.3024
GPCPD1	0.567215	-0.00011	-0.00195	0.000707	-0.87192	-0.01068	0.0898528	0.614644	4.41944	2.83338	2.05488
ELP2	0.567093	0.000557	0.006809	-0.00052	0.011067	-0.01548	0.602476	3.60199	2.8504	0.0155439	3.48994
FNIP1	0.567007	-0.00041	-0.00168	0.000743	-0.71298	-0.00598	0.39826	0.502553	4.72612	2.12039	0.893961
DHRS13	0.566931	-0.00088	-0.00333	0.000727	-0.25376	0.006533	1.13842	1.29044	4.59215	0.499809	1.01268
CCR5	0.566793	-0.00079	0.005757	-0.00061	0.681285	-0.00946	0.971123	2.84258	3.63311	1.98449	1.72093
TMEM185B	0.56679	-0.00142	-0.00255	0.000725	-0.23157	0.003131	2.25169	0.88397	4.56723	0.443763	0.378429
STARD8	0.56643	-0.00194	0.000707	-0.00036	-0.25876	0.009487	3.52625	0.174234	1.66706	0.512345	1.72729
MIR22HG	0.56636	-0.00052	-0.00416	0.00078	-0.21094	0.005661	0.552278	1.77556	5.02371	0.393624	0.828216
GPR27	0.566207	-0.00077	-0.0023	0.000788	-0.35491	-0.00016	0.936167	0.767523	5.08994	0.783089	0.0150083
MGC57346	0.566203	0.000726	0.001533	-0.00062	0.446924	-0.00663	0.863621	0.446566	3.66492	1.0807	1.0334
PTCH1	0.566147	-0.00034	-0.00202	-0.00035	0.442947	-0.00357	0.317043	0.644242	1.61414	1.06701	0.446969
SLC15A3	0.566069	-0.00194	0.002798	0.000485	0.267909	0.000515	3.52444	1.00616	2.61269	0.536005	0.0488747
AIDA	0.566019	0.000688	0.004047	-0.0007	-0.27365	-0.0086	0.801505	1.70739	4.32458	0.551174	1.49888
SLC41A3	0.565864	-0.00037	0.002002	-0.00063	1.02569	0.003369	0.357721	0.634358	3.78488	3.55411	0.414821
C16orf62	0.565844	-0.00043	0.006832	-0.00067	0.023426	-0.00991	0.427884	3.61144	4.09022	0.0334947	1.83778
EVL	0.565586	0.001321	-0.00016	-0.00055	0.386231	-0.00443	2.02989	0.0344274	3.12841	0.879472	0.592371
ASB8	0.565442	0.000538	0.002243	0.000211	0.846148	0.002165	0.572792	0.739244	0.796124	2.70661	0.240131
BCL3	0.565286	-0.00078	-0.00178	0.000753	-0.17512	0.002039	0.959228	0.543083	4.79257	0.311414	0.223562
LRR1	0.565215	-0.0008	0.009599	-0.00035	0.857089	-0.00871	0.987086	5.6644	1.59772	2.75576	1.52293
QKI	0.565138	-0.00124	0.00269	0.000533	-0.28585	-0.00548	1.84065	0.95045	2.98047	0.583233	0.790371
CPA3	0.56513	0.002209	0.003126	-0.00017	0.110525	-0.00681	4.19398	1.17547	0.614904	0.179785	1.07084
FAIM3	0.565122	0.001822	0.002777	-0.00055	-0.03717	-0.01053	3.21479	0.994279	3.09404	0.0542378	2.00544
LCMT2	0.565113	0.001061	0.00564	-0.0003	0.8691	-0.00617	1.47625	2.75294	1.3255	2.81059	0.932057
RNF135	0.565093	-0.00198	0.004664	0.000106	0.639434	0.009795	3.59902	2.09383	0.322986	1.80512	1.80517
F2RL1	0.56507	-0.00068	-0.00347	0.00042	-0.21059	0.01697	0.787441	1.36331	2.11736	0.392064	3.94746
STAC3	0.564997	-0.00232	0.006571	-7.27e-05	0.684223	0.007005	4.48922	3.41642	0.204865	1.99093	1.11437
C14orf159	0.56496	-0.00152	-0.00012	0.000557	0.684701	0.005745	2.47404	0.0248706	3.17268	1.99282	0.843554
SEC22B	0.564923	0.000437	0.004002	0.000265	-0.38149	-0.00225	0.436947	1.67705	1.08877	0.863583	0.250825
MFSD2A	0.564903	-0.0026	0.00489	0.000218	0.691423	-0.00108	5.20762	2.24173	0.82969	2.02104	0.108496
RHPN1	0.564829	0.001123	-0.00805	0.000366	-0.37858	0.014919	1.60192	4.51094	1.73353	0.854328	3.30084
XPNPEP3	0.564785	0.001708	-0.00968	0.000323	-0.52533	0.001946	2.93132	5.71729	1.44942	1.3581	0.211449
MS4A6A	0.564722	-0.00224	0.006104	9.1e-05	0.007898	-0.00258	4.2747	3.07891	0.267657	0.0110071	0.296699
CEBPB	0.564466	-0.00138	-0.00019	0.0007	-0.06896	-0.00075	2.16772	0.0407245	4.34635	0.105496	0.0723888
ARHGAP9	0.564392	-0.00069	-0.0007	0.000795	0.145487	-0.00694	0.805971	0.171933	5.14207	0.248272	1.09819
ERGIC1	0.564311	-0.00047	0.002179	0.000533	0.585501	-0.00213	0.481125	0.709686	2.97688	1.5868	0.235775
KIAA1324	0.564244	-0.00149	-0.00176	0.000759	0.391981	-0.00632	2.40251	0.532085	4.8385	0.895839	0.962703
SPDL1	0.564184	0.000361	0.004959	-0.00024	0.611933	-0.01905	0.341977	2.28498	0.96532	1.69116	4.60442
NETO2	0.564064	-0.00268	0.005669	-7.7e-05	0.185305	0.002094	5.4049	2.76875	0.218987	0.333415	0.230386
TUBB2B	0.563768	-0.00038	-0.00097	-1.84e-05	-1.25861	-0.00371	0.361101	0.253088	0.0451359	4.67635	0.468202
CASP5	0.563658	-0.00091	-0.00289	0.000325	-0.9248	0.011435	1.18941	1.04866	1.45828	3.06271	2.25357
TMEM185A	0.563535	0.000517	0.000529	3.47e-05	0.593545	0.014198	0.542095	0.124879	0.0888093	1.61635	3.0719
L3MBTL3	0.563339	0.00069	0.002155	0.000243	-0.96491	-0.0018	0.800184	0.697796	0.964216	3.25004	0.192494
SNW1	0.56322	0.000935	0.006992	-0.00044	0.722163	-0.00769	1.22699	3.71385	2.29402	2.14644	1.27016
KDM5C	0.563196	0.000564	-0.00267	0.000338	-1.39941	0.002585	0.608117	0.937644	1.54083	5.36234	0.296674
NFYC	0.563163	-0.00127	0.002699	0.000472	0.350851	0.003225	1.90108	0.952223	2.50281	0.767117	0.390927
MYBPC3	0.563127	-0.00053	-0.00597	0.00074	-0.17137	0.008969	0.553432	2.97341	4.66959	0.302309	1.58389
FADS1	0.563013	-0.00158	0.000344	-0.0003	-0.29008	-0.0017	2.62546	0.0776884	1.2816	0.592852	0.180639
RPL15	0.562937	0.000714	0.00467	-0.00074	0.040097	-0.0081	0.839565	2.09017	4.67961	0.0586177	1.36744
AGO4	0.562812	-0.00108	-0.00029	0.000722	-0.22154	-0.00245	1.51252	0.0656093	4.514	0.416811	0.277772
TLR9	0.562719	-0.0013	-0.0009	0.000736	0.163172	0.000197	1.97745	0.228717	4.63446	0.284556	0.0179821
F5	0.562561	-0.00089	0.000679	0.000625	-0.37228	-0.00084	1.14525	0.165401	3.71546	0.831665	0.0818687
VASH1	0.562444	-0.00229	0.002115	-3e-05	-0.13577	0.013164	4.37268	0.67918	0.0763943	0.227993	2.75373
C22orf28	0.562442	0.000156	0.006606	-0.00082	0.648187	-0.00221	0.12707	3.42811	5.35305	1.83296	0.245677
MRPS6	0.562405	0.000622	0.003766	-0.00018	1.20487	-0.00105	0.694164	1.52929	0.62826	4.40364	0.10405
ARF6	0.562361	0.000649	0.003877	-0.00062	-0.34431	-0.01091	0.73432	1.59501	3.66304	0.746626	2.10126
GCSAM	0.562353	0.002117	-0.00264	-0.00035	-1.10941	0.003111	3.94123	0.922996	1.63396	3.93808	0.372985
MRPL51	0.562229	0.000296	0.004444	-0.00066	1.0801	0.002042	0.26796	1.94287	4.03532	3.7954	0.222995
A41523	0.562133	0.002159	0.000779	-0.00055	-0.68854	-0.00285	4.04846	0.193742	3.09485	1.99964	0.333578
PELI1	0.562096	-0.00083	-0.00024	0.000748	-0.15981	-0.00426	1.02864	0.052491	4.73161	0.277196	0.559088
GBA	0.562018	-0.00157	0.0037	0.000388	0.411933	0.00334	2.59058	1.49006	1.88122	0.956843	0.407909
YWHAZ	0.561819	0.000555	0.005902	-0.00062	-0.37883	-0.01087	0.595009	2.9213	3.66085	0.851012	2.08733
PRAM1	0.561795	-0.00241	0.003343	0.00038	0.656573	-0.00069	4.69989	1.28708	1.82215	1.86544	0.0663728
C19orf12	0.561774	0.000173	-0.00081	-0.0004	0.558558	-0.00687	0.142906	0.202561	1.95135	1.47619	1.07809
POU6F1	0.561774	0.000743	-0.00527	5.337e-05	0.581411	0.015305	0.885686	2.48344	0.142843	1.56422	3.40432
DACT1	0.561693	0.000963	-0.00123	1.572e-05	-1.51324	-0.00143	1.27736	0.334954	0.0382267	5.90417	0.147957
NOL9	0.561658	0.000972	0.002569	-0.00065	0.220732	-0.00845	1.2936	0.886681	3.93334	0.414177	1.44988
LOC643802	0.56159	-0.00152	0.002772	0.000435	0.971784	-0.00065	2.4596	0.986049	2.21808	3.27341	0.0626399
EXTL3	0.561481	-0.00149	0.00053	0.000636	0.52848	0.000478	2.39515	0.124656	3.79762	1.3624	0.0449431
RAB24	0.56148	-0.00122	0.000856	0.000597	0.394424	0.003019	1.79145	0.216169	3.47666	0.899661	0.358702
ILF3	0.561459	0.001065	0.000929	-0.00058	0.262593	-0.00679	1.36289	0.233655	3.02845	0.513256	0.917719
CD83	0.561283	0.000604	0.002752	-0.00062	-0.54888	-0.00802	0.666098	0.975468	3.64802	1.43828	1.345
KBTBD2	0.561255	0.000206	1.6e-05	0.000654	-0.69515	-0.01043	0.173955	0.00333074	3.94169	2.02455	1.96561
ALG1	0.561246	-0.00013	0.006102	-0.00071	0.749301	-0.00733	0.100205	3.06034	4.37726	2.25669	1.18124
FAM86DP	0.561231	0.000793	0.001582	-0.00077	0.38805	0.002774	0.968656	0.461686	4.93923	0.879119	0.322798
FAU	0.561092	0.000821	0.003279	-0.00072	0.697103	-0.00136	1.0172	1.25053	4.4906	2.03226	0.138904
ATP5O	0.561032	0.000106	0.006251	-0.0008	0.760381	-0.00189	0.0827831	3.16525	5.15717	2.30424	0.203857
CISD3	0.560939	-0.00122	0.00444	-0.00057	1.2776	0.003481	1.79054	1.93641	3.28658	4.74931	0.429462
TMOD2	0.560875	0.000861	-0.00536	0.00071	-1.13244	-0.00429	1.08626	2.54196	4.40294	4.04067	0.56385
MTF1	0.56068	-0.00066	0.001346	0.000567	-0.4488	-0.00126	0.754583	0.37527	3.23505	1.07743	0.128133
PXK	0.560658	0.000677	-0.00267	0.000635	-1.09454	-0.00484	0.777207	0.93617	3.78532	3.85575	0.663067
NCOA1	0.560623	-0.00052	-0.00096	0.000758	-0.2579	-0.00235	0.546024	0.246869	4.80203	0.505697	0.26292
NUAK2	0.560513	-0.00051	0.000377	0.000724	-0.06566	-0.00529	0.527146	0.0857247	4.51481	0.0994621	0.746949
CRISP3	0.560503	-0.00011	0.002125	0.000181	0.834123	0.008897	0.0899107	0.681698	0.641556	2.63031	1.55868
SMARCB1	0.560416	-0.00025	0.006863	-0.00072	0.929534	-0.00454	0.21343	3.60351	4.45481	3.06879	0.607968
COX5A	0.560394	-0.00049	0.007456	-0.00068	0.656057	-0.00886	0.503558	4.03762	4.18517	1.85901	1.54908
CIDEB	0.560334	-0.00222	0.004913	0.000272	0.925472	-0.00506	4.18086	2.24011	1.12451	3.04942	0.704163
SP1	0.560318	-0.00022	0.000861	0.000669	-0.338	-0.00673	0.183734	0.217485	4.0599	0.725667	1.04481
DHCR24	0.560252	-0.00069	0.000104	-0.00059	-0.11665	0.001706	0.804696	0.0221187	3.376	0.190174	0.180209
LILRA1	0.560012	-0.00176	0.006445	0.000151	0.948956	-0.00186	3.03278	3.29904	0.504081	3.1577	0.199202
BCL10	0.559871	-0.00101	0.002991	0.000469	-0.458	-0.00548	1.36507	1.09481	2.46431	1.10743	0.784232
ZNF230	0.559751	-0.00062	0.000545	0.000537	-0.34553	0.004713	0.687289	0.128587	2.98809	0.747228	0.638345
STAU1	0.559718	-0.00061	0.001837	0.000613	-0.37335	-0.01148	0.67724	0.560071	3.59971	0.831236	2.25043
RPL23	0.559483	0.001169	0.003374	-0.00067	0.265352	-0.00826	1.6819	1.29932	4.04054	0.524061	1.39807
FOSL2	0.559434	-0.00111	0.000141	0.000666	-0.32794	-0.00155	1.56962	0.0303546	4.03549	0.695484	0.16063
HMGN4	0.55942	0.001044	0.004121	-0.00074	-0.33974	-0.00541	1.42806	1.73352	4.66828	0.729757	0.770138
S1PR2	0.559395	0.00133	-0.00099	-0.00067	0.072059	0.00547	2.02795	0.256646	4.10069	0.110035	0.781391
RPS21	0.559347	0.001165	0.001055	-0.00051	0.86117	-0.00046	1.67426	0.277116	2.76176	2.74808	0.0428309
RAB2A	0.559172	-0.00049	0.003514	0.000447	-0.46621	-0.01276	0.497536	1.37642	2.29625	1.13448	2.61967
SDHAF2	0.55907	-0.00073	0.00679	-0.00049	1.35989	0.001176	0.85614	3.54295	2.60404	5.13767	0.118034
SSB	0.558882	0.00075	0.004652	-0.00064	0.029866	-0.0119	0.891944	2.06453	3.8086	0.0427735	2.36977
AP3S2	0.558865	-0.00101	0.005055	9.404e-06	0.808863	0.00979	1.36223	2.32814	0.0224152	2.50998	1.7853
ELF2	0.558772	-1e-05	-0.00176	0.000729	-0.53648	-0.00085	0.00691719	0.530093	4.55103	1.38601	0.0821504
RAB7A	0.558745	-0.00096	0.00437	0.000411	-0.04288	-0.00333	1.26816	1.88548	2.03006	0.0626333	0.404135
NMNAT1	0.558632	-0.00119	0.003133	0.000453	-0.19767	-0.00024	1.72	1.16725	2.33551	0.358644	0.0219858
DDX47	0.558449	0.000757	0.004978	-0.00067	0.272337	-0.0107	0.904067	2.27591	4.03849	0.541467	2.02848
EEF2K	0.558378	0.002021	-0.00173	-0.00038	-0.18046	-0.00845	3.67531	0.516405	1.80736	0.320053	1.44124
APRT	0.55823	5.682e-05	0.004769	-0.00083	0.745519	0.003078	0.0426376	2.13823	5.38973	2.22918	0.365909
ZNF746	0.558075	-0.00102	-0.0014	0.000774	0.237929	-0.0011	1.37456	0.394671	4.91379	0.453684	0.109294
RPL35	0.558044	0.001176	0.002134	-0.00071	0.260349	-0.00402	1.69312	0.68289	4.36958	0.510041	0.515675
DSTN	0.557847	-0.00023	0.002971	-0.00073	0.263058	-0.00342	0.199853	1.08102	4.55416	0.516859	0.418161
TIMMDC1	0.557832	-0.00113	0.009938	-0.00051	0.822015	-0.00396	1.60529	5.85396	2.80532	2.56453	0.505253
CARHSP1	0.557757	-0.00107	-0.00045	0.000382	1.27161	0.000756	1.47	0.104828	1.82079	4.69759	0.0727344
RPS9	0.557686	-0.0007	0.005964	-0.00076	0.408286	-0.0048	0.81194	2.94559	4.80522	0.938495	0.651608
C6orf106	0.557671	0.000697	0.007269	-0.0008	0.267999	-0.00133	0.804191	3.8834	5.14104	0.529514	0.135446
MRPS27	0.557612	0.000153	0.00581	-0.00085	0.628577	2.485e-05	0.123322	2.83769	5.50439	1.73925	0.00222034
IGF1R	0.557597	-0.00039	-0.00183	0.000769	-0.18604	0.000329	0.371261	0.554827	4.8696	0.332004	0.0303571
CDC42EP2	0.557588	-0.00164	0.001754	0.00051	0.032553	0.003489	2.73921	0.525347	2.76463	0.0467431	0.428628
ENSA	0.557527	0.000324	0.006064	-0.00075	0.649889	-0.00598	0.297293	3.01484	4.70047	1.8251	0.880615
ESD	0.557332	0.00017	0.007716	-0.0007	0.538926	-0.00883	0.138993	4.21011	4.29117	1.39185	1.53466
MPI	0.557291	0.000655	0.003963	-0.00064	0.941221	-0.00195	0.738422	1.63227	3.82871	3.10788	0.210461
MSRB2	0.557177	-0.00145	0.003757	0.000462	0.188549	-0.00176	2.30029	1.51102	2.40291	0.337386	0.185935
GARS	0.557056	0.000114	0.007431	-0.00065	0.762638	-0.00893	0.0896079	3.99857	3.85944	2.29911	1.55939
ZNF185	0.5569	-0.0009	-0.00246	0.000488	0.248519	0.014132	1.15283	0.826234	2.59791	0.479196	3.01926
CHCHD2	0.556861	9.848e-05	0.007559	-0.00076	0.530692	-0.00649	0.0762631	4.09159	4.80434	1.36032	0.988352
SNRPD2	0.556748	0.000864	0.004006	-0.00075	0.703568	0.001514	1.08449	1.65698	4.71269	2.04498	0.156412
NINJ1	0.556426	-0.00151	0.001388	0.000537	0.854709	-0.00033	2.43136	0.387694	2.97318	2.70584	0.0303037
CTBS	0.556419	-0.00112	-0.00041	0.000694	-0.39173	-0.00285	1.57211	0.0930907	4.24588	0.884003	0.332036
METTL23	0.556335	0.000235	0.004285	-0.00072	0.98131	0.00529	0.201866	1.82541	4.49392	3.29091	0.742749
HMGB2	0.5563	-8.38e-05	0.003915	0.000343	-0.04241	-0.00024	0.0641246	1.60148	1.55523	0.0617205	0.0223321
PHF20L1	0.556291	-0.00044	-0.0011	0.000721	-0.60865	-0.00397	0.436883	0.291704	4.46164	1.65639	0.504997
HLCS	0.556191	4.554e-05	-0.00018	-0.00047	-0.363	-0.00719	0.0337855	0.0394804	2.43126	0.795198	1.139
NCOA5	0.556124	0.000942	0.004683	-0.00062	0.717475	-0.00702	1.2255	2.07534	3.66522	2.10164	1.10197
CD86	0.556095	-0.00172	0.007543	-0.00019	-0.2082	-0.00117	2.91158	4.0751	0.686291	0.381471	0.117204
GALM	0.556076	0.000441	0.001499	-0.00045	0.472295	0.018853	0.436501	0.427599	2.29106	1.14986	4.48746
CD3G	0.556059	0.001816	0.000309	-0.00052	0.072031	-0.00757	3.15427	0.0688281	2.80636	0.109529	1.2266
ZNF259	0.556045	0.000149	0.006778	-0.0008	0.709823	-0.00254	0.119825	3.51706	5.08958	2.06899	0.287295
THBD	0.556023	-0.00187	0.000411	0.000649	0.135064	-0.00312	3.27478	0.0936324	3.86913	0.224642	0.371703
COPS4	0.555904	0.000605	0.005881	-0.00082	0.32549	-0.00387	0.661288	2.87898	5.27831	0.684714	0.488979
HRH4	0.555669	0.002434	9.928e-05	-0.0001	0.107263	0.00038	4.70718	0.0210307	0.29483	0.171527	0.035076
RELT	0.55547	-0.0015	-0.00031	0.000687	0.172046	0.000751	2.40111	0.0691709	4.18261	0.300559	0.0719468
UBP1	0.555415	0.00134	0.003808	-0.00045	-0.26041	-0.01553	2.03702	1.53625	2.29874	0.508226	3.44042
LOC154761	0.55541	0.001416	-0.00018	-0.00049	0.659234	0.008338	2.20608	0.0390118	2.64149	1.85683	1.40763
CHTF8	0.55534	0.000227	0.008568	-0.00074	0.449021	-0.00392	0.193821	4.82526	4.6435	1.069	0.497523
RNASEH2B	0.555223	8.852e-05	0.004107	-0.00063	0.332207	-0.0106	0.0678818	1.71363	3.72224	0.703243	1.99122
JUNB	0.555194	-0.00083	0.000196	0.000641	-0.34112	0.000377	1.02729	0.042361	3.80426	0.729063	0.0347819
SUMO3	0.555163	0.000158	0.005374	-0.00083	0.534692	-0.0023	0.127898	2.52741	5.32647	1.37131	0.255076
PRPF19	0.555121	0.000117	0.004181	-0.00076	0.817862	-0.00042	0.0915708	1.75781	4.76881	2.53478	0.0392419
MGAT2	0.555103	-1.44e-05	0.007368	-0.00063	-0.21023	-0.01012	0.0103916	3.94081	3.67678	0.385641	1.86066
NOP56	0.555103	0.001145	0.001668	-0.00055	0.717634	-0.00469	1.6207	0.489998	3.0516	2.09882	0.629099
CYB5B	0.554989	0.00022	0.006163	-0.00081	0.447935	-0.00481	0.186733	3.07218	5.17078	1.06475	0.650933
ANPEP	0.554925	-0.00139	-0.00037	0.000665	-0.30617	-0.00069	2.14008	0.083671	3.99594	0.629501	0.0660114
IMPDH1	0.554767	-0.0013	-0.00083	0.000714	0.324389	0.000785	1.95114	0.206064	4.39966	0.680392	0.0753929
SF3B3	0.554766	0.000697	0.00425	-0.00075	0.216866	-0.00684	0.801427	1.79927	4.68173	0.400952	1.05958
MS4A7	0.554727	-0.00065	0.005425	-0.00048	-0.75374	-0.00219	0.734585	2.56026	2.50962	2.25189	0.239857
FAM134C	0.554663	0.001465	0.001403	-0.00065	0.314948	-0.00308	2.31525	0.392202	3.89505	0.653652	0.364589
HSP90AB1	0.554469	0.000543	0.003734	-0.00045	0.022972	-0.01651	0.570972	1.49135	2.28396	0.0323864	3.74013
PHB2	0.554289	0.000311	0.005081	-0.00079	0.526046	-0.00445	0.281318	2.3285	4.98289	1.33766	0.586363
CCNG2	0.554221	0.000448	0.002384	0.000391	-0.75808	-0.00628	0.444356	0.78992	1.87294	2.26879	0.939862
SLC43A3	0.554179	-0.00213	0.007926	-0.00041	0.555147	-0.00602	3.92694	4.34377	2.00623	1.44519	0.883988
NOP14-AS1	0.554158	0.000296	0.002577	-0.00045	0.92099	0.014326	0.26467	0.880018	2.29658	2.99874	3.06467
UTS2	0.554151	0.001048	0.00033	-0.00028	-0.56699	-0.01569	1.42344	0.0735572	1.18068	1.48981	3.48171
GOLGA3	0.553994	0.00158	-0.00216	-0.00028	-0.24501	-0.01173	2.57775	0.690694	1.1778	0.468437	2.30165
DDX19A	0.553739	0.000389	0.004898	-0.00084	0.213644	-0.00277	0.370227	2.20586	5.40667	0.392827	0.318535
TSR1	0.553368	0.000604	0.005997	-0.00069	0.405451	-0.00955	0.658067	2.9482	4.22852	0.923092	1.70681
DNMT3A	0.553353	0.001713	-0.0068	0.000722	-0.6376	-0.00364	2.89041	3.51861	4.4549	1.76327	0.44986
EBAG9	0.553306	0.000521	0.007548	-0.00073	0.43267	-0.00648	0.539116	4.06113	4.5589	1.01116	0.979553
ASGR2	0.553272	-0.00123	0.00303	0.000271	0.292736	0.009901	1.788	1.10308	1.10429	0.591331	1.79834
CRYBB2P1	0.553198	0.000165	0.004421	-7e-05	0.955715	0.005909	0.133662	1.89995	0.190481	3.15509	0.861037
AES	0.553123	0.000872	0.003649	-0.00064	0.292823	-0.01001	1.0933	1.43919	3.79409	0.591434	1.82725
MTERFD2	0.553103	0.00118	0.002968	-0.00039	0.863675	0.005748	1.68774	1.07124	1.85122	2.7319	0.828474
VDAC1	0.553092	-0.00027	0.005683	-0.00065	0.311097	-0.01088	0.234944	2.72958	3.84095	0.641378	2.05982
TFEC	0.55282	-0.00169	0.004963	0.000231	-0.31345	-0.00438	2.83888	2.24492	0.883401	0.647669	0.57255
PKN2	0.55278	-0.00029	-0.00124	0.000742	-0.62621	-0.00747	0.260501	0.334213	4.6178	1.71619	1.19762
TYROBP	0.552751	-0.00163	0.003363	0.000351	0.423841	0.005922	2.69337	1.27915	1.6019	0.981379	0.863095
ZFX	0.55262	0.000917	-0.00133	6.074e-05	-1.49386	0.000166	1.17377	0.365696	0.163565	5.7364	0.0149697
TCN2	0.552479	-0.00207	0.007796	-0.00011	0.545093	0.003145	3.75543	4.23755	0.324363	1.40378	0.372929
ERP29	0.552416	0.000971	0.004482	-0.00078	0.549775	0.000249	1.27245	1.93612	4.89612	1.42103	0.0226332
LOC100132352	0.552345	0.00143	-0.00269	0.000205	0.054421	0.012368	2.22779	0.930428	0.746637	0.080257	2.47745
A41518	0.552251	0.001469	0.000503	-0.00061	0.307391	-0.00321	2.31377	0.116316	3.51041	0.630326	0.383183
CALML4	0.552241	-0.00183	0.000616	0.00065	0.358697	-0.00435	3.16099	0.146068	3.85375	0.777485	0.566538
LRRK2	0.552106	-0.00062	-0.00128	0.000719	-0.60464	-0.00339	0.67304	0.34967	4.42127	1.62948	0.410379
LOC100129550	0.552049	-0.00096	-0.00128	0.000789	0.069441	-0.00307	1.24571	0.347824	4.99806	0.10467	0.361165
NECAP2	0.55202	2.859e-05	0.007552	-0.00084	0.28098	-0.0021	0.0208187	4.05623	5.4401	0.558938	0.227599
HNRNPM	0.55198	0.000735	0.004779	-0.00066	0.24116	-0.01097	0.858194	2.12312	3.89665	0.457593	2.08117
ARAP1	0.551833	-0.00149	-0.00063	0.000712	0.15269	-0.00034	2.35989	0.149016	4.35934	0.258667	0.0314454
SPN	0.551832	0.000396	0.000819	-0.00065	-0.04992	-0.00408	0.377392	0.202767	3.87816	0.0730883	0.520785
FAM126B	0.551552	-0.00022	-0.00087	0.000687	-0.74527	-0.00688	0.1875	0.216741	4.15213	2.20405	1.06222
SRD5A3	0.55146	-0.00094	0.002211	-0.0005	-0.71905	0.009057	1.2123	0.709451	2.70204	2.09241	1.5761
SEPHS1	0.551421	0.00038	0.005466	-0.00049	0.45697	-0.01547	0.359137	2.57461	2.58156	1.08912	3.40027
DSCR3	0.551417	0.000921	0.007559	-0.00033	0.364518	-0.00569	1.17865	4.05777	1.48758	0.7939	0.814693
ATP5H	0.551298	0.000413	0.00723	-0.00077	0.514661	-0.00524	0.398374	3.81724	4.80174	1.29011	0.728096
RC3H1	0.551231	-9.41e-05	-0.00125	0.000689	-0.79955	-0.01073	0.0721387	0.336874	4.1719	2.43822	2.01525
HP	0.551201	-0.00147	0.00305	0.000247	0.476247	0.010499	2.30702	1.11004	0.969145	1.15457	1.95125
RAE1	0.551156	-0.00026	0.005164	-0.00026	1.40079	-0.00431	0.230496	2.37133	1.0481	5.27652	0.558509
AIM2	0.551082	-0.00134	0.005133	0.000224	0.040591	0.003266	2.02378	2.35038	0.84188	0.0585462	0.390373
UBE2G2	0.551035	0.00052	0.00162	-0.00061	0.730572	-0.0034	0.536341	0.469177	3.5252	2.13968	0.410183
TMEM2	0.550881	-0.00049	-0.00211	0.000554	-1.0873	-0.00349	0.500654	0.667313	3.07903	3.76339	0.424261
DDX1	0.550798	0.000798	0.004279	-0.00055	-0.05036	-0.01422	0.961618	1.80518	3.0321	0.0736906	3.01625
SPOPL	0.55074	-0.00041	0.001626	0.000595	-0.49847	-0.00923	0.389702	0.471055	3.40505	1.23129	1.61861
XRCC4	0.550643	-0.00167	0.006903	0.000115	0.362854	7.577e-05	2.76564	3.5775	0.348257	0.787973	0.00675229
NDUFB3	0.55063	-0.00087	0.003236	0.000387	0.395264	0.004005	1.07724	1.20629	1.84096	0.887091	0.507373
THEM4	0.550321	0.001585	-0.00667	-0.00018	-0.04792	0.008168	2.57544	3.41041	0.633054	0.0698112	1.35542
KDELC2	0.550211	0.000457	0.000837	-0.00011	-0.49396	-0.01902	0.452596	0.207471	0.344092	1.21438	4.49991
FYN	0.550123	0.000555	0.005697	-0.00076	0.151889	-0.0075	0.584765	2.72588	4.74871	0.256444	1.19815
RNF144B	0.549965	-0.00149	0.002652	0.000503	0.546256	0.000404	2.35452	0.909683	2.68405	1.40243	0.0372212
PCNT	0.549889	9.616e-05	3.27e-05	-0.0001	1.01859	-0.01112	0.0737114	0.00677447	0.304518	3.43241	2.11737
PIM3	0.549686	-0.00038	-0.00434	0.00064	-0.42052	0.010473	0.358333	1.84248	3.75697	0.965956	1.9395
ERV3-1	0.549682	-0.00087	-0.00115	0.000631	-0.15032	0.006384	1.08871	0.303008	3.6887	0.253105	0.953849
HLA-DMB	0.54968	-0.00028	0.007314	-0.00057	-0.16274	-0.01151	0.246226	3.86871	3.2045	0.278617	2.22283
SLC2A8	0.549557	-0.00191	0.002966	-0.00045	0.517053	-0.00157	3.36289	1.06397	2.31435	1.29511	0.161063
SLCO4C1	0.549356	-0.00072	-0.00439	0.00077	-0.61241	0.001657	0.826986	1.86698	4.81974	1.65256	0.171825
PRKAB1	0.549331	-0.00035	0.004231	0.000305	0.405583	0.001354	0.32448	1.77195	1.30065	0.917723	0.136512
MRTO4	0.549229	-0.00016	0.006262	-0.00067	1.11131	-0.00022	0.128867	3.11394	4.02546	3.8683	0.0195062
HN1	0.549226	-0.00104	-0.00017	0.000605	0.156262	0.005672	1.40221	0.0353922	3.47431	0.265059	0.808483
LRRC25	0.549209	-0.00215	0.003559	0.000413	0.606293	-0.00168	3.95584	1.37996	2.01666	1.62833	0.174164
RBM22	0.549167	-0.00059	0.001896	0.000617	0.21676	-0.00453	0.63301	0.575057	3.57005	0.397533	0.596397
GZMK	0.548958	-0.00087	0.008263	-0.00073	0.84764	0.005812	1.08306	4.55674	4.50208	2.64207	0.836012
EBNA1BP2	0.548623	0.000446	0.004624	-0.00075	0.70321	-0.00291	0.43748	2.01302	4.67188	2.01676	0.33592
CNPY4	0.548613	0.001228	0.001029	-0.00053	0.8193	0.002854	1.77568	0.26485	2.87471	2.51481	0.328451
GGA2	0.54859	0.001265	0.005164	-0.00069	-0.24755	-0.00705	1.85369	2.36173	4.18062	0.471055	1.0952
WBSCR22	0.548542	0.000505	0.002674	-0.00064	0.675018	-0.00549	0.513842	0.918427	3.74407	1.90039	0.772648
RPA1	0.548465	0.0006	0.003704	-0.00073	0.749637	-0.00058	0.646623	1.45946	4.52522	2.21177	0.0541076
OTUD1	0.548446	-0.00011	0.001812	0.000522	-0.61314	-0.0059	0.081542	0.540963	2.81611	1.65298	0.853494
TMEM234	0.548289	-0.0004	0.000124	0.000625	0.274211	0.001929	0.377908	0.0261941	3.63239	0.538252	0.204799
SLC39A1	0.54826	-0.00224	0.002658	0.000221	0.968953	0.007768	4.16323	0.910353	0.822502	3.19205	1.25708
ELAC2	0.54821	0.000664	0.004462	-0.00064	0.747244	-0.00702	0.742172	1.91053	3.74242	2.20067	1.08768
LYPD2	0.548183	-0.00076	0.004698	-0.00042	0.023725	-0.01406	0.886899	2.05832	2.08575	0.0332446	2.95678
RPLP0	0.547998	0.001114	0.002645	-0.0006	-0.15654	-0.01065	1.53966	0.903843	3.43314	0.265194	1.98153
LY9	0.547936	0.001789	0.002388	-0.0006	0.400639	0.002215	3.04888	0.784253	3.41447	0.900194	0.24109
GIMAP7	0.547908	0.001169	0.004319	-0.00073	0.177648	-0.00612	1.651	1.82121	4.49963	0.309411	0.897595
IER3	0.547873	-0.00069	-8.81e-05	0.000582	0.825869	0.000246	0.78458	0.0184586	3.28311	2.54085	0.0222614
KYNU	0.547861	-0.00142	0.006398	4.386e-05	-0.22156	0.000678	2.19113	3.20274	0.112667	0.408019	0.0639224
PKNOX1	0.547845	-0.00226	0.000663	0.000411	0.322535	-0.00914	4.20511	0.157969	1.9957	0.668121	1.58831
MIF4GD	0.547725	-0.00036	0.006419	-0.00067	0.861759	-0.00691	0.337284	3.21721	4.01465	2.70004	1.06216
GM2A	0.547683	-0.00074	-5e-05	-0.00025	1.23287	0.013394	0.863423	0.0103841	0.977244	4.44168	2.75661
AOC3	0.547627	-0.00029	-0.00527	0.000791	0.450773	-0.00267	0.260685	2.42704	4.97934	1.0619	0.302238
FTSJ3	0.547544	-0.0002	0.000827	-0.00068	0.654362	0.004947	0.162946	0.20397	4.07869	1.81377	0.668933
STT3A	0.547514	0.001458	0.002013	-0.0005	0.080471	-0.01224	2.27337	0.6213	2.63755	0.122571	2.42267
SNHG15	0.547416	0.000828	-0.00084	-0.00058	0.626611	0.004983	1.00654	0.206966	3.27766	1.70303	0.675551
TNS3	0.547188	-0.00148	0.007583	-6.35e-06	-0.08122	-0.00457	2.31145	4.04892	0.0148037	0.123801	0.601604
ELMO1	0.546977	-0.00054	0.002429	0.000334	0.484766	0.007324	0.559091	0.801914	1.47636	1.17623	1.15331
C8orf33	0.546837	0.000811	0.002728	-0.00068	0.161043	-0.00758	0.976766	0.941691	4.04924	0.274035	1.21213
TNFRSF13B	0.546737	-6.53e-05	0.008405	-0.00022	0.586472	-0.00274	0.0486622	4.6454	0.826533	1.54578	0.311064
ITM2A	0.546671	0.001421	-0.00397	-0.00033	-0.68342	-0.00335	2.18747	1.60909	1.47161	1.92899	0.400558
ATP5G2	0.546447	0.00062	0.004608	-0.00076	0.597178	-0.00362	0.674665	1.99581	4.68551	1.58601	0.442579
LOC146880	0.546412	-0.00079	-0.0044	0.000842	0.10817	8.752e-06	0.941758	1.86668	5.38885	0.171153	0.00077104
CMTM1	0.546345	0.000238	-0.00439	0.000817	-0.75933	-0.00421	0.201608	1.85828	5.18056	2.2456	0.538654
GIMAP6	0.546321	0.000416	0.005016	-0.00079	0.128693	-0.00558	0.398699	2.25615	4.95385	0.209487	0.786404
LPAR1	0.546145	-0.00173	0.007497	2.515e-05	0.078823	-0.00372	2.8896	3.98041	0.0615131	0.119575	0.458672
CCDC125	0.546047	-0.00163	-0.00038	0.000676	0.536872	-0.00237	2.67223	0.0858449	4.03429	1.35939	0.261401
ZMYM6NB	0.546038	0.001103	0.006666	-0.00068	0.275229	-0.00613	1.51275	3.38362	4.0645	0.539118	0.895998
SIGLEC16	0.545975	-0.00118	-0.00496	-4.22e-05	-0.38847	0.013893	1.67059	2.21721	0.107595	0.859767	2.89655
MYO9B	0.545923	-0.00112	0.00089	0.000695	0.270701	-0.00614	1.53878	0.221992	4.18623	0.527376	0.897138
TCN1	0.545625	-0.00025	0.00015	0.000325	0.70224	0.010542	0.218702	0.0318371	1.41854	2.0031	1.94555
ZCCHC7	0.545447	0.001617	0.000932	-0.00025	-0.40298	-0.01722	2.62898	0.234091	0.956285	0.90408	3.90853
TKT	0.545302	-0.00172	0.003909	0.000442	0.508	-0.0026	2.86219	1.56963	2.20768	1.25427	0.291462
BTLA	0.545153	0.001344	0.000843	-0.00047	-0.76345	-0.00935	2.01152	0.208017	2.42142	2.25896	1.63467
PLEKHM1	0.545133	-0.00147	0.000108	0.000663	0.013423	0.000101	2.2932	0.0225472	3.91898	0.0184515	0.0089594
ZFYVE16	0.545064	-0.00059	-0.00214	0.000751	-0.62752	-0.00359	0.635324	0.673759	4.63331	1.70022	0.436016
MPO	0.545047	-0.00104	0.004193	-4.15e-05	1.28712	0.007479	1.39226	1.73682	0.105687	4.68493	1.18481
CREBBP	0.544915	-0.00018	-0.00144	0.000768	-0.49863	-0.01194	0.143046	0.401398	4.77381	1.22058	2.32588
RPLP2	0.544911	0.000864	0.001283	-0.0006	0.810674	0.000782	1.06562	0.345687	3.3946	2.46229	0.0742995
ADAMTSL4	0.54491	-0.00097	-0.00164	0.000503	-0.49334	0.00992	1.25108	0.472024	2.66189	1.20211	1.77927
CFLAR	0.544841	-0.00065	0.001714	0.000636	-0.21642	-0.00835	0.722573	0.50038	3.69771	0.394354	1.38681
SPINT1	0.544674	-0.00155	-5e-05	0.000564	0.146827	0.006571	2.46048	0.0103069	3.12695	0.244443	0.985618
PSMD7	0.544509	-0.00013	0.00548	-0.00056	1.18766	-0.00388	0.105285	2.55555	3.10999	4.2045	0.481957
MTHFD1L	0.544349	0.002364	-0.00151	-0.00023	-0.14466	-0.01067	4.45312	0.423853	0.873086	0.24004	1.97669
LDHA	0.54414	0.000647	0.006496	-0.00081	-0.08145	-0.00238	0.711249	3.25351	5.09069	0.123728	0.261702
MAP4	0.544115	0.000147	-0.00018	-0.00051	0.114095	-0.00645	0.116012	0.0374897	2.69909	0.181499	0.958473
EIF3B	0.543788	-0.00072	0.00582	-0.00062	1.17257	-0.00185	0.817591	2.78247	3.60395	4.12793	0.194086
SNX2	0.543702	0.000359	0.006405	-0.00045	-0.66157	-0.00934	0.330115	3.18745	2.28718	1.83153	1.6283
FCGR2C	0.543633	-0.00084	-0.0005	0.000524	-0.81681	0.001089	1.01715	0.113136	2.81579	2.48416	0.106297
NSFL1C	0.543599	-0.00112	-0.0008	0.000606	0.471715	0.006019	1.544	0.19598	3.45366	1.12545	0.870368
RFX5	0.543563	0.001448	0.004053	-0.0007	-0.20794	-0.00586	2.23693	1.64948	4.22193	0.374233	0.838737
RQCD1	0.543482	0.000215	0.005564	-0.00077	0.763817	-0.00215	0.178594	2.60763	4.78135	2.25455	0.230959
MTX1	0.543465	-0.00083	-0.00104	0.000668	0.60181	0.001363	0.999058	0.265489	3.95177	1.59625	0.136559
IKZF2	0.543419	0.000976	-0.0013	-6e-05	-0.88527	-0.01576	1.26347	0.351741	0.156633	2.78701	3.44748
OSM	0.543371	-0.00072	-0.00417	0.000669	-0.31169	0.00939	0.821955	1.71804	3.96	0.633783	1.63931
RAB20	0.543156	-0.00184	0.000562	0.000615	0.475148	-0.0008	3.14745	0.130358	3.52591	1.13632	0.0760763
PCSK7	0.542793	0.000934	-0.00051	-0.00053	0.614256	-0.00084	1.18649	0.116676	2.87649	1.64249	0.0798883
CCDC107	0.542519	5.411e-05	0.005608	-0.00068	1.05065	0.004949	0.0397884	2.6336	4.05038	3.54353	0.66447
LY6E	0.542509	0.000213	0.004389	-0.00075	0.89161	0.001881	0.177062	1.84809	4.59118	2.81153	0.197267
ATP6V0E2	0.542352	0.00138	-0.0039	-0.0004	0.079033	0.00125	2.08065	1.5574	1.92583	0.119375	0.123694
NVL	0.542089	0.001094	0.00418	-0.00057	0.834069	-0.00293	1.48678	1.72102	3.1798	2.55374	0.335988
RPL13A	0.541908	0.000839	0.001435	-0.00074	-0.097	-0.00151	1.01745	0.396182	4.51048	0.150235	0.153333
UBE4B	0.541879	-0.00076	0.002096	0.000634	0.213259	-0.00912	0.882455	0.650468	3.66839	0.385472	1.56739
FRG1B	0.541851	0.000387	0.0074	-0.0003	0.861563	-0.00372	0.362086	3.88525	1.26059	2.67434	0.454378
DENND1A	0.541808	-0.00248	0.006651	-3.87e-05	0.895481	0.001247	4.72136	3.35056	0.0974166	2.82587	0.123349
WDR41	0.541785	-0.00079	0.008486	-0.00011	-0.00314	-0.01164	0.930109	4.67123	0.327908	0.00422848	2.23129
PHTF1	0.54176	-0.00174	-0.00044	0.000548	-0.33731	0.003135	2.89585	0.0986327	2.99075	0.703571	0.36592
XKR8	0.541757	-0.00074	0.00085	0.000597	0.71374	-0.00232	0.859203	0.209111	3.37056	2.03825	0.252214
SLC9A9	0.541648	0.000212	0.006787	-0.00066	-0.49969	0.001451	0.175431	3.44609	3.86728	1.21805	0.146177
CCRL2	0.541569	-0.00167	0.007377	1.6e-05	0.562375	0.001654	2.74398	3.86706	0.0381146	1.44309	0.169775
AP2B1	0.541506	0.001483	0.003941	-0.00051	-0.35727	-0.0125	2.30627	1.57919	2.73076	0.760772	2.47249
DAD1	0.541487	0.001039	0.006048	-0.00058	0.649138	-0.00684	1.37928	2.92874	3.26922	1.77563	1.03725
XPO5	0.541311	6.821e-05	0.005095	-0.00073	0.504914	-0.00681	0.0506406	2.28974	4.4452	1.23564	1.03153
UBE2V1	0.541216	0.000348	0.003538	-0.00081	0.588375	0.002223	0.317059	1.35096	5.07577	1.53951	0.239909
TXNDC15	0.541199	0.000382	0.007143	-0.00081	0.517323	0.001892	0.356068	3.69687	5.10231	1.27912	0.198351
LOC401397	0.541134	0.000621	0.008262	-0.0006	0.198182	-0.00824	0.670005	4.50396	3.42671	0.351144	1.35319
HNRNPA2B1	0.541011	0.00123	0.002874	-0.00053	-0.10152	-0.0129	1.75749	1.00467	2.85953	0.158054	2.58533
LOC619207	0.540932	-0.00027	-0.00624	6.5e-05	0.401971	0.017408	0.235319	3.05765	0.173975	0.894727	3.93925
LOC550643	0.540859	-0.00019	0.004991	-0.00076	0.910089	0.001013	0.15021	2.2205	4.68203	2.88751	0.0978266
HNRPDL	0.540841	0.001787	-9e-05	-0.00027	-0.59298	-0.01462	3.01069	0.0188146	1.07432	1.55602	3.08894
PGM1	0.540799	-0.00193	0.000256	0.000594	0.089913	0.001199	3.35087	0.0552738	3.34252	0.137677	0.117892
C3orf62	0.540746	-0.00054	0.000698	0.000631	0.420413	-0.00126	0.553309	0.1661	3.63739	0.952377	0.124095
SPI1	0.540717	-0.00128	0.001477	0.000546	0.226869	0.003241	1.85318	0.410585	2.96952	0.416346	0.381045
TNRC18	0.540568	-0.00078	0.000526	0.000703	-0.03836	-0.00455	0.918641	0.120452	4.21337	0.0544697	0.591238
HLA-DQB2	0.54056	0.001348	-0.002	0.000431	0.41664	0.001616	1.83064	0.592094	1.94526	0.884081	0.16012
SUPT4H1	0.5405	-0.00083	0.004947	5.442e-05	0.448859	0.009399	0.999846	2.19118	0.142147	1.04393	1.634
WDFY4	0.540499	7.03e-05	-0.00033	0.000709	-0.43708	-0.00724	0.0522283	0.073252	4.26431	1.00548	1.12242
SLC12A6	0.540094	-0.00027	-0.00146	0.000751	-0.49914	-0.00461	0.236113	0.401394	4.4699	1.19906	0.598834
PTGER2	0.540009	-0.00074	0.002191	-0.00069	-0.37621	0.009952	0.85786	0.689054	4.07935	0.815016	1.77372
UPK3A	0.540002	-0.00072	-0.00317	-1.16e-05	-0.93058	-0.00169	0.821155	1.15362	0.0272238	2.97639	0.173655
THOP1	0.539991	-0.00049	-0.00178	-0.0002	0.795467	-0.00479	0.494232	0.523879	0.721829	2.37753	0.634091
MTL5	0.539934	-0.00108	-0.00328	0.000809	0.240963	-0.00659	1.4609	1.20775	5.07638	0.449347	0.982935
TOX4	0.539906	-0.00048	0.002649	0.000545	0.096354	-0.00406	0.469363	0.894276	2.95681	0.148727	0.508341
NAB1	0.539902	-0.0006	-0.00208	0.000688	-0.7876	-0.00312	0.644334	0.64357	4.09282	2.34337	0.363162
TBXAS1	0.539861	-0.00161	0.005704	9.9e-05	0.808232	0.005338	2.5893	2.68755	0.286231	2.43222	0.733379
SAMD8	0.539791	-0.00073	-0.00301	0.000707	-0.76487	-0.00137	0.833496	1.07009	4.24266	2.24595	0.136769
SLC37A2	0.539726	-0.00176	0.00261	0.000467	-0.03244	0.000257	2.94664	0.875741	2.36985	0.0456101	0.0230109
KDM2B	0.539692	0.000852	0.000758	-0.00048	-0.30696	-0.01109	1.03614	0.182465	2.49983	0.61757	2.07393
RNPS1	0.539523	0.0004	0.00273	-0.00067	0.149314	-0.0074	0.376593	0.932212	3.95	0.247737	1.15707
RAN	0.539452	0.001105	0.004174	-0.00067	0.066584	-0.00921	1.50232	1.71037	3.94548	0.0984336	1.58345
ZNF264	0.539445	0.001368	0.00162	-0.00055	-0.33928	-0.01009	2.04523	0.461224	3.011	0.706731	1.80895
TMEM59	0.539416	-0.00032	0.006559	0.000158	-0.05195	-0.01546	0.290633	3.27373	0.518857	0.0751692	3.33524
ATP8A1	0.539289	0.001733	-0.0011	0.000229	-0.63996	-0.01984	2.87554	0.282959	0.854418	1.73337	4.68555
GRB2	0.539278	-0.0014	0.006341	0.000169	-0.07181	-0.0035	2.11313	3.12097	0.565254	0.106946	0.420043
CYB5R4	0.539144	-0.0009	0.000615	0.000624	-0.28732	-0.00047	1.11612	0.143484	3.57396	0.564991	0.0433325
SRP68	0.539052	0.000511	0.004299	-0.00069	0.612011	-0.00631	0.514727	1.78397	4.138	1.6242	0.922308
CACNA2D3	0.538959	-0.00245	0.006559	4.834e-05	0.605451	-0.00059	4.62429	3.27197	0.124193	1.59884	0.0549972
MAGED2	0.538893	0.001436	0.002388	-0.00066	0.483898	0.005389	2.19343	0.773569	3.88295	1.15854	0.74204
CHST7	0.538833	-0.00101	0.00178	0.000514	-0.19814	0.001969	1.32245	0.521278	2.72	0.349949	0.20721
HGF	0.538831	-0.00118	0.005091	0.000148	-0.48695	-0.00117	1.6589	2.27807	0.475934	1.16884	0.114879
PGAM5	0.538564	0.0001	0.004837	-0.00081	0.662955	-0.00029	0.0761558	2.11444	5.03675	1.82226	0.0257441
ITGA5	0.538564	-0.00094	0.001499	0.000647	0.29909	-0.00487	1.18161	0.417103	3.7548	0.595508	0.646384
RPS16	0.53853	0.000828	0.003358	-0.0007	0.686475	-0.00143	0.993448	1.24828	4.21929	1.91661	0.143512
CD1C	0.538527	-0.00088	0.005907	-0.00027	-0.3115	-0.01446	1.07409	2.81926	1.09922	0.628796	3.02917
TMEM127	0.538419	-0.00168	0.004494	0.000399	0.43716	-0.00308	2.74719	1.90037	1.88148	1.00255	0.355864
ARF4	0.538391	-0.0003	0.008548	-0.00012	0.098932	-0.00952	0.268046	4.69343	0.345978	0.152976	1.65985
UBTD1	0.538307	-0.00123	0.000453	0.000522	0.031931	0.007166	1.75355	0.102012	2.77447	0.0447937	1.10331
RAB5A	0.538271	-8e-05	0.00244	0.000407	-0.26589	0.00182	0.0595088	0.796144	1.93827	0.509493	0.188793
BMF	0.538192	-0.00153	0.008926	-0.00016	0.360641	-0.00321	2.4055	4.96574	0.505296	0.766829	0.374884
TMED9	0.538168	-0.00061	0.006234	-0.0008	0.867996	0.004713	0.653964	3.04162	5.01785	2.68753	0.618205
VEGFB	0.538011	0.001566	0.002943	-0.00057	0.600223	-0.00064	2.48153	1.03406	3.13637	1.57657	0.059161
ANTXR2	0.53801	0.000744	-0.00375	0.000625	-1.04383	0.000335	0.855309	1.46199	3.5788	3.48768	0.0302373
SERTAD1	0.537867	-0.00233	0.003778	-7.58e-05	1.16326	0.009112	4.32501	1.47714	0.207556	4.04791	1.55585
FAR1	0.537732	-0.00066	-0.00035	0.000609	-0.77645	-0.00832	0.720448	0.0763895	3.44955	2.28784	1.36333
HLA-DRA	0.537731	7.37e-05	0.007295	-0.0007	-0.21538	-0.00648	0.0547302	3.78647	4.16891	0.388116	0.955652
KLF7	0.53772	-0.00049	-0.00064	0.000727	-0.09858	-0.00156	0.485045	0.148813	4.39612	0.152224	0.157918
CYFIP1	0.537584	-0.00206	0.005774	-3e-05	-0.14272	0.003366	3.64618	2.72473	0.0730484	0.23413	0.398077
COA1	0.537512	-0.00081	0.005599	-0.00038	1.42613	0.002404	0.964527	2.60717	1.78087	5.29657	0.262413
IL15	0.537482	-0.00222	0.00608	-0.00018	-0.03278	0.005385	4.05983	2.9325	0.616456	0.0459988	0.739633
GSTK1	0.537369	6.395e-06	0.005353	-0.00083	0.732977	0.005691	0.00450088	2.4435	5.22173	2.10373	0.797845
ARHGAP27	0.537359	-0.00108	-0.00137	0.000745	0.067741	0.000338	1.44669	0.370448	4.54012	0.100063	0.030456
BTNL3	0.537259	-0.00158	1.6e-05	0.000142	1.13825	0.012249	2.50196	0.0032613	0.448703	3.92617	2.38557
LAPTM4A	0.537237	-0.00094	0.007228	-0.00023	-0.48573	-0.00186	1.19376	3.73611	0.846899	1.16182	0.193131
TULP4	0.537223	0.000591	0.003563	-0.00071	-0.13891	-0.0069	0.624069	1.35586	4.27896	0.226611	1.04439
BLOC1S1	0.537147	-0.00154	0.003808	-0.00021	1.2827	0.011625	2.41216	1.49212	0.772471	4.61088	2.21148
SYNGAP1	0.537094	0.002581	-0.00416	-4.48e-05	-0.05408	-0.00431	4.9471	1.69382	0.113855	0.0782815	0.54861
GSTM2	0.537015	0.001008	-0.00638	8.8e-05	-0.07345	-0.00787	1.31093	3.13493	0.247368	0.109354	1.25815
ICMT	0.537014	0.000578	0.004676	-0.00081	0.248296	-0.00346	0.604703	2.00845	5.032	0.465196	0.412532
PDCD7	0.536924	0.001151	0.004141	-0.00067	-0.03346	-0.00915	1.58615	1.68407	3.90642	0.0469779	1.56351
POLR3C	0.536909	0.000622	0.005823	-0.0008	0.511345	-0.002	0.667801	2.75526	4.95824	1.24964	0.210149
ZCCHC6	0.536884	-0.0008	0.000529	0.000567	-0.54923	-7.39e-05	0.94582	0.120834	3.11415	1.38457	0.00648449
UBE2D1	0.536883	-0.00089	0.002179	0.000456	-0.59038	-0.00268	1.09143	0.680562	2.27918	1.53663	0.298828
PTPRA	0.536845	0.001247	0.002916	-0.0006	0.224127	-0.00978	1.78113	1.01845	3.33624	0.407746	1.72065
EXOC6	0.536722	-0.001	-0.00112	0.000666	-0.42285	0.001652	1.29658	0.289755	3.89181	0.954273	0.168521
OGFOD1	0.536682	0.000688	0.00512	-0.00079	0.390829	-0.00361	0.766171	2.28914	4.90109	0.854915	0.434248
PMS2P5	0.536672	0.000471	-0.00569	-4.11e-06	0.691927	0.010938	0.461771	2.66525	0.00943119	1.93308	2.02343
SCARB1	0.536662	-0.00048	0.004936	-0.00011	0.614304	-0.01953	0.475785	2.17117	0.32668	1.62691	4.5719
MPDU1	0.536614	-0.00169	0.008394	-0.00052	1.05499	-0.00201	2.7612	4.57006	2.71885	3.53222	0.211115
TRMT112	0.536603	0.001402	0.003305	-0.00071	0.184234	-0.0042	2.11132	1.21639	4.24866	0.318731	0.529049
LSM2	0.536562	0.001578	0.002863	-0.00067	0.380613	0.00292	2.50406	0.992269	3.92534	0.823955	0.332468
ZNF10	0.53653	0.002722	-0.00329	-0.00011	-0.12698	-0.00185	5.29485	1.20729	0.309069	0.203651	0.192626
THYN1	0.536459	0.000594	0.002221	-0.00053	1.07239	0.002379	0.627168	0.698356	2.81455	3.61255	0.258721
AGPAT3	0.536458	-0.00096	0.006792	-0.00076	0.118131	-0.00185	1.22465	3.42263	4.62227	0.187154	0.191711
TIFA	0.53642	-5.34e-05	0.002237	-4.25e-05	-0.83895	0.010447	0.0389489	0.70487	0.107236	2.55259	1.89238
DBI	0.536407	-0.00039	0.005026	-0.00073	0.830826	-0.00259	0.362812	2.22776	4.38751	2.51708	0.286141
USP32P1	0.536159	-0.00114	0.006059	0.000217	0.86374	-0.01202	1.56801	2.91242	0.788339	2.6604	2.31861
RPS24	0.535957	0.00084	0.004133	-0.00071	0.476475	-0.00559	1.00912	1.6768	4.27394	1.12823	0.775971
SRGAP2	0.535942	-0.00248	0.00463	0.000172	0.466139	0.003864	4.69925	1.97669	0.573603	1.09361	0.474118
FAM21C	0.535766	-0.00197	0.005132	2.711e-06	0.985668	-0.01135	3.43706	2.29362	0.006188	3.20765	2.13249
MRPL49	0.535718	0.000632	0.003976	-0.00068	0.885895	0.001238	0.680577	1.5847	4.02937	2.75669	0.121459
TATDN3	0.535677	-0.00107	0.003976	0.000375	-0.38615	-0.00519	1.41656	1.58451	1.71119	0.839494	0.702432
SNX11	0.535609	-0.00173	0.00504	0.000352	0.493491	-0.00389	2.86232	2.23376	1.56319	1.1854	0.478285
DBN1	0.535526	-0.00037	-0.0018	0.000551	0.898116	0.002166	0.337751	0.524544	2.98123	2.81031	0.230964
PFDN1	0.535519	0.000581	0.004734	-0.00082	0.496984	0.000676	0.607865	2.04004	5.16651	1.19722	0.0628046
S100Z	0.535285	-0.00124	0.006307	-0.00018	0.942899	0.00937	1.77003	3.07899	0.610261	3.01058	1.61343
ZNF235	0.535284	0.001464	0.002222	-0.00069	-0.49635	-0.00266	2.24254	0.697282	4.06082	1.1946	0.29539
STARD5	0.535213	0.000783	-0.00147	0.00064	0.284208	-0.00399	0.914047	0.403862	3.68	0.553787	0.493353
NRD1	0.53516	-0.00013	-0.00222	0.000762	-0.61111	-0.00389	0.0969278	0.698084	4.65788	1.6109	0.478288
CCND2	0.535128	0.001132	-0.0044	-0.00032	0.042219	-0.00116	1.544	1.83114	1.36979	0.0599219	0.112925
LOC401320	0.535027	-0.00082	-0.00671	0.000707	0.174193	0.006097	0.966804	3.36101	4.21254	0.296867	0.874681
ARPP19	0.534876	0.001364	0.002605	-0.00041	-0.47411	-0.01475	2.02338	0.867356	1.93751	1.11842	3.0989
ARHGAP17	0.534798	0.00061	0.005346	-0.00069	-0.12926	-0.00922	0.647801	2.42933	4.08773	0.207482	1.5751
CLEC7A	0.534708	-0.00127	-0.00327	0.000694	-0.38335	0.003977	1.81311	1.19209	4.11155	0.829858	0.491417
TBC1D3H	0.534593	-0.00035	-0.00328	0.000463	0.773468	0.009884	0.312147	1.19714	2.32076	2.26406	1.74148
HDHD1	0.534429	-0.0002	0.006364	-0.0004	-0.68509	0.001973	0.161305	3.11436	1.85571	1.89879	0.206535
GADD45GIP1	0.534428	-0.00015	0.004462	-0.00065	0.973272	-0.00366	0.119729	1.86891	3.73342	3.14455	0.441428
IRAK3	0.534404	-0.00141	0.004052	0.00037	-0.15196	-0.00151	2.12201	1.62573	1.67771	0.251339	0.151151
COMMD1	0.534386	-0.00078	0.006046	-0.00072	1.07192	0.004812	0.914397	2.89537	4.30977	3.59918	0.632205
SOCS2	0.534334	7.4e-05	-0.00369	-0.00037	-0.70163	0.006353	0.0547811	1.42058	1.69933	1.96532	0.925528
CDR2	0.53431	0.001264	0.005441	-0.0007	0.374726	0.000946	1.81004	2.48941	4.14636	0.803706	0.0901247
TBC1D3C	0.534256	-0.00029	-0.00374	0.000512	0.68446	0.009552	0.256043	1.44932	2.68437	1.89575	1.65636
COA3	0.534241	4.915e-05	0.005818	-0.00071	0.966123	-0.00135	0.0356638	2.74068	4.21177	3.11111	0.133377
AKAP2	0.534226	0.001072	0.00186	-0.00043	-0.47674	-0.01375	1.42679	0.548764	2.09661	1.12615	2.80209
TMEM116	0.534153	0.001396	0.001979	-0.00075	0.189079	0.003245	2.09007	0.595818	4.53988	0.328069	0.378175
S100A6	0.533947	-0.00161	0.004793	0.000333	0.832624	-0.0036	2.56155	2.07203	1.44009	2.51533	0.431227
TMEM258	0.533856	0.000178	0.006846	-0.00068	0.833427	-0.00533	0.142063	3.44738	4.01705	2.51846	0.72514
CAPN2	0.533523	0.000293	0.003914	-0.0008	-0.13366	-0.00159	0.25419	1.54381	4.98147	0.215488	0.161197
FURIN	0.533365	-0.00085	-0.00023	0.000621	0.146914	0.004401	1.02738	0.0498137	3.52096	0.241052	0.560404
ZNF200	0.533351	-0.00057	-0.00025	0.000612	-0.09193	0.004179	0.592471	0.0526119	3.44613	0.139884	0.523276
SDAD1	0.533289	0.000928	0.004829	-0.00069	0.228552	-0.00874	1.15723	2.09225	4.04832	0.416011	1.45553
CCDC115	0.533286	0.0003	0.006237	-0.00076	0.717425	-0.00272	0.261484	3.02125	4.64951	2.02645	0.303051
RPL4	0.533268	0.000932	0.00254	-0.00058	-0.13072	-0.01085	1.16591	0.835329	3.22328	0.209852	1.98877
TNFAIP8L2-SCNM1	0.533156	-0.00246	0.002929	-4.53e-05	0.809304	0.012704	4.63148	1.0194	0.114703	2.4116	2.49817
PSEN2	0.53313	-0.00168	0.005807	-0.00054	1.20402	0.00229	2.73499	2.72827	2.86506	4.21212	0.246081
CD53	0.533124	-0.0004	0.006648	-0.00016	-0.4608	-0.0146	0.372156	3.30466	0.500163	1.07131	3.04646
SESTD1	0.533032	-0.00039	6.911e-05	3.679e-05	-1.27809	-0.00077	0.360419	0.0141724	0.0912473	4.56206	0.0722577
PRRG4	0.533002	-0.00079	-0.00171	0.000475	-1.00799	-0.00691	0.918138	0.491476	2.4037	3.29643	1.04016
UBE2D4	0.532948	-0.00066	0.002741	-0.00069	0.783215	0.002005	0.724452	0.928164	4.0361	2.29952	0.210101
PNPO	0.532906	-0.00076	0.008343	-0.0007	0.477932	-0.00632	0.874177	4.50978	4.17176	1.12787	0.917675
PPIF	0.532671	-0.00083	0.00061	0.000514	0.253278	0.006766	0.993935	0.141003	2.69127	0.474454	1.00839
SOS2	0.532494	-0.00025	0.000615	0.00062	-0.46473	-0.00361	0.210423	0.142326	3.50739	1.08324	0.432525
FAM171A1	0.532348	0.002343	-0.00141	-0.00033	0.185952	-0.00153	4.32413	0.384066	1.41063	0.320592	0.153771
SBK1	0.532184	0.000257	-0.00097	-0.00018	0.842007	-0.00937	0.21768	0.240728	0.586459	2.54924	1.60588
GIMAP8	0.532093	-0.00105	0.009272	-0.00067	0.749239	-0.0003	1.38824	5.17292	3.88693	2.15387	0.0263711
C19orf53	0.531976	0.000149	0.00516	-0.00054	1.1745	0.00346	0.11646	2.29793	2.86672	4.06605	0.409099
HCST	0.531953	0.000425	0.00491	-0.00062	1.04457	0.000467	0.40239	2.13873	3.4747	3.45956	0.0423331
GPR137B	0.531949	0.000838	3.5e-05	-0.00073	-0.3822	0.006981	1.00038	0.00713211	4.35007	0.823048	1.05291
NARF	0.531938	-0.00046	-0.00491	0.000774	-0.21875	0.00563	0.443224	2.14152	4.73102	0.39271	0.779751
TBC1D14	0.531918	-0.00108	-0.00169	0.000742	0.341511	0.000257	1.42941	0.484064	4.47449	0.705244	0.0228248
TAS2R40	0.531889	-0.00044	-0.00388	0.000652	-0.61256	0.007376	0.420865	1.51882	3.76044	1.60827	1.13827
MPHOSPH10	0.531842	0.001113	0.004062	-0.00067	0.2811	-0.00801	1.49963	1.62513	3.8879	0.543196	1.281
BAIAP2	0.531796	-0.00137	0.00063	0.000658	-0.08108	-0.00346	2.03365	0.146024	3.80397	0.121275	0.408995
DNASE2	0.531784	-0.0018	0.000508	-0.00023	1.05638	0.014322	3.00721	0.114876	0.858656	3.51326	2.95906
FBXL5	0.531608	-0.00078	0.001327	0.000555	-0.46938	-0.00218	0.909749	0.354079	3.00061	1.09716	0.23195
EPB41L3	0.531437	-0.00219	0.003046	-0.00021	-0.3053	0.007816	3.94712	1.07439	0.736945	0.605848	1.23543
HTATIP2	0.531341	-0.00094	0.001603	0.000443	0.310248	0.006929	1.17467	0.449997	2.16715	0.61895	1.04092
AVEN	0.531251	-0.00015	0.002838	-0.00048	0.027456	-0.01247	0.11733	0.972272	2.46314	0.0379568	2.42431
PLEKHA2	0.530968	0.001008	0.002811	-0.00039	-0.84463	-0.01209	1.29794	0.959061	1.76842	2.55587	2.31844
FCGRT	0.530915	-0.00193	0.004464	0.00034	0.629434	-0.00067	3.30669	1.86032	1.4789	1.67027	0.0618812
KLHL14	0.530891	0.000345	0.004345	-0.00019	-0.39813	-0.01938	0.309047	1.78892	0.663237	0.869639	4.48712
TMEM252	0.53086	-0.00153	-0.00137	0.000539	-0.29216	0.007589	2.38432	0.36718	2.86947	0.570871	1.18344
KLHL6	0.530818	0.001357	0.000701	4.312e-05	-1.22812	-0.00031	1.9944	0.164878	0.108334	4.31172	0.0274668
CARD11	0.530799	0.00055	0.001448	-0.00057	0.430965	-0.00759	0.560593	0.394742	3.07991	0.971378	1.1841
MMP8	0.530679	0.000317	1.047e-05	0.000261	0.454035	0.011272	0.278547	0.00211208	1.01313	1.04525	2.09393
LOC729041	0.53065	-0.00101	-0.00215	-0.0004	0.541558	0.009375	1.29774	0.663143	1.84591	1.34387	1.60329
CD274	0.530562	-0.00039	-0.00247	0.000281	-1.12352	0.00888	0.363448	0.802208	1.12345	3.81891	1.48217
CENPH	0.530476	0.00098	0.004277	-0.00052	0.607152	-0.01095	1.24685	1.74733	2.73167	1.58431	2.0067
BEX5	0.530401	0.000679	0.002547	-0.00038	0.890781	0.01107	0.74489	0.835232	1.71463	2.75593	2.03879
THEMIS2	0.53023	-0.00193	0.001572	0.000548	0.399586	-0.00044	3.29341	0.438058	2.93704	0.873216	0.0400493
ERP44	0.530179	-0.00139	0.006016	0.000275	0.167866	-0.00654	2.05996	2.85664	1.08747	0.281957	0.958005
SEC22C	0.530167	0.001537	0.001573	-0.00056	0.235006	-0.00744	2.38565	0.438316	3.05526	0.429272	1.14843
OCIAD2	0.530165	0.001516	0.00226	-0.00057	0.374953	-0.00702	2.33995	0.708257	3.07943	0.799479	1.05827
NDUFS3	0.530138	-0.00032	0.005412	-0.00066	1.13623	0.001384	0.287013	2.45505	3.81718	3.87589	0.136678
SMIM7	0.530087	-1e-05	0.005605	-0.00075	0.327825	-0.00656	0.00672796	2.58144	4.55532	0.665422	0.962266
CNPY2	0.529969	0.000658	0.005209	-0.00075	0.669362	-0.00184	0.71393	2.3227	4.50967	1.82329	0.189018
MBOAT1	0.529944	-0.00128	-0.00127	0.000715	0.097359	0.00138	1.82548	0.334505	4.24887	0.148672	0.136203
TUBB	0.529877	0.00073	0.00523	-0.00075	0.176657	-0.00658	0.821833	2.33591	4.54425	0.299993	0.965292
PRCP	0.529797	-0.00105	0.000944	0.000534	-0.64553	-0.00598	1.37004	0.233169	2.828	1.7295	0.844456
NHP2	0.52978	0.000686	0.004471	-0.00067	0.412739	-0.00886	0.755167	1.86127	3.8562	0.912932	1.475
ZNF20	0.529775	-0.00039	0.001312	0.000584	0.288466	-0.00099	0.363715	0.34815	3.20947	0.560466	0.0946714
GGACT	0.529751	0.000399	0.002318	-0.00054	-0.3662	-0.01035	0.369762	0.732684	2.88089	0.773431	1.84743
MTCH2	0.529626	-0.00117	0.006577	-0.00068	0.772547	-0.00371	1.61364	3.23822	3.95643	2.24289	0.445561
UBE2N	0.52959	0.000673	0.004851	-0.00069	0.034467	-0.00913	0.735221	2.09431	4.08517	0.0480603	1.54042
UNC119	0.529533	-0.00153	-0.0007	0.000659	0.352041	0.002179	2.36408	0.163436	3.79937	0.732515	0.230819
RPL14	0.5294	0.001231	0.001676	-0.00062	-0.0651	-0.00756	1.72788	0.475352	3.50997	0.0949122	1.17551
HNRNPD	0.52935	0.000616	0.004679	-0.00059	0.36463	-0.01165	0.648083	1.94414	3.13819	0.735912	2.1598
C5orf15	0.52935	-0.00051	0.006051	-0.00022	-0.53761	-0.01377	0.501056	2.87679	0.778228	1.32718	2.78705
TLR1	0.529314	-0.00049	-0.00063	0.000634	-0.55565	0.000433	0.486494	0.145742	3.59766	1.3916	0.0390725
ANKRD27	0.529276	0.001842	0.002339	-0.00042	-0.92247	-0.00482	3.08765	0.74152	2.03133	2.89185	0.629275
MPZL1	0.529236	0.000599	-0.00662	0.000498	-0.90044	-0.01085	0.627104	3.26299	2.55577	2.79378	1.97693
ALDH1A1	0.529171	-0.0021	0.006902	1.242e-05	0.278239	0.000886	3.70832	3.46221	0.0288515	0.53391	0.0834711
BCL7A	0.529134	0.00055	0.000823	-0.00035	-0.57012	-0.01321	0.559452	0.198064	1.53532	1.4437	2.62715
EIF2B1	0.529129	-0.00053	0.007146	-0.00075	0.573172	-0.00521	0.5318	3.63335	4.524	1.45485	0.698174
COMMD10	0.52901	-0.00043	0.009334	-0.00063	0.15736	-0.00157	0.408166	5.19501	3.58706	0.260322	0.157726
RUFY3	0.528973	-0.00045	0.000903	-0.00019	-0.89421	-0.0091	0.43374	0.220843	0.644431	2.76508	1.53093
GART	0.528878	0.000797	0.005792	-0.00073	-0.06621	-0.00728	0.928534	2.70081	4.3388	0.0966133	1.11131
NDUFA13	0.528861	-0.00031	0.00553	-0.00071	1.0279	0.001085	0.269963	2.52747	4.23762	3.36713	0.104017
NDUFA9	0.528745	-3.73e-05	0.006357	-0.0008	0.532462	-0.00346	0.0266243	3.08261	4.92276	1.30777	0.406823
RARRES3	0.528707	0.000463	0.003802	-0.00071	0.751851	-0.00205	0.44648	1.46944	4.20391	2.15348	0.214686
PSMG2	0.528381	-0.00033	0.005878	-0.00063	0.223605	-0.01081	0.288225	2.75635	3.55326	0.401879	1.96412
TMEM43	0.528204	0.000106	-0.00079	0.000725	-0.49861	-0.00962	0.0800299	0.189801	4.31884	1.18948	1.65845
SCAMP3	0.528145	0.000555	0.002251	-0.00065	0.882985	0.004207	0.56588	0.702403	3.744	2.71221	0.524159
SNAI3-AS1	0.528083	-0.0005	-0.00512	0.000792	0.134603	0.003696	0.494853	2.26197	4.85731	0.215801	0.442891
NDUFB8	0.527825	-0.00014	0.004	-0.00068	0.974496	-2.13e-05	0.111104	1.57953	3.98392	3.11898	0.00184585
ERCC3	0.527748	0.00078	-0.00776	0.000112	-0.05556	-0.00104	0.898935	4.06266	0.328552	0.0797367	0.0997021
WDR11	0.527532	0.000667	0.004201	-0.00052	-0.35796	-0.01333	0.723638	1.69467	2.70205	0.747234	2.65433
ARHGEF7	0.527332	0.000729	-0.00015	5.824e-05	-0.84453	-0.0183	0.817914	0.031453	0.151094	2.54133	4.132
RSBN1L-AS1	0.527264	-0.00173	-0.00133	0.000617	0.568783	0.003158	2.82262	0.353691	3.45737	1.43472	0.362203
SRD5A1	0.527172	-0.00158	0.005679	-0.00017	-0.49931	0.001319	2.47897	2.61912	0.543676	1.19001	0.129039
HAX1	0.527127	0.000691	0.00572	-0.00074	0.700007	0.000435	0.759723	2.64606	4.397	1.93705	0.0391399
MAP1LC3A	0.527119	-0.00124	0.001381	0.000548	0.705647	7.564e-05	1.73771	0.369937	2.92126	1.95969	0.00657033
RRM2B	0.526976	-0.00049	-0.00027	0.000698	-0.48244	-0.00674	0.484374	0.0574206	4.09804	1.13283	0.994389
PICALM	0.526746	-0.00059	0.00039	0.000664	-0.42454	-0.00579	0.614924	0.0854413	3.82203	0.945389	0.80366
WHSC1	0.52671	0.001231	0.002058	-0.00045	-0.01782	-0.01409	1.72222	0.620979	2.17324	0.024162	2.86849
ZBED6CL	0.526687	0.000829	-0.00493	2.638e-05	0.80482	0.004502	0.976765	2.13252	0.0633028	2.36875	0.57197
CHST13	0.526679	-0.00174	0.006186	0.000202	0.842675	-0.00542	2.8352	2.95684	0.70448	2.53078	0.734472
SRXN1	0.526656	-0.0011	0.005207	0.000347	-0.04582	-0.00902	1.46041	2.30977	1.50978	0.0647553	1.50672
POMZP3	0.526427	-0.00187	0.001601	0.000232	1.09824	0.008114	3.13644	0.446288	0.851593	3.6787	1.29365
VAV3	0.526354	-0.00068	-0.00226	0.000576	-0.92918	0.000463	0.738408	0.703581	3.13355	2.909	0.0416945
PREP	0.526129	0.000159	0.005161	-0.00072	0.165851	-0.00796	0.12445	2.27831	4.27081	0.276399	1.25822
LACTB	0.525877	-0.00212	0.004143	0.000108	-0.27792	0.001882	3.7371	1.65688	0.312944	0.530674	0.193365
MPZ	0.525817	-0.00111	-0.00278	0.000626	0.430751	0.007994	1.48024	0.937784	3.52179	0.963526	1.26494
ECH1	0.525814	9.278e-05	0.00616	-0.00069	0.972422	-0.00128	0.0689771	2.93527	4.00489	3.10028	0.124835
TSPAN13	0.525751	-1.4e-05	0.001766	-0.0002	-0.75775	-0.01424	0.00978449	0.506256	0.693098	2.16814	2.90768
FBXO33	0.525533	-2.36e-05	-0.00015	0.000688	-0.42346	-0.00622	0.0166426	0.0306638	4.00477	0.940331	0.88643
SCMH1	0.525524	0.001556	0.001104	-0.0006	0.438133	-0.00059	2.41193	0.279923	3.30063	0.98638	0.0541283
KBTBD11	0.525497	-0.00201	0.003606	0.00038	0.591641	0.000733	3.46732	1.35519	1.7214	1.51456	0.067767
CNDP2	0.525415	-0.00107	0.007274	-0.00077	0.737079	0.001003	1.40101	3.70353	4.65057	2.08198	0.0951114
SLC12A4	0.525305	-0.00095	-0.00309	0.000818	-0.18345	-0.00325	1.19119	1.08903	5.0403	0.312369	0.373889
CPD	0.525297	-0.00034	-0.00183	0.000713	-0.61196	-0.00152	0.303905	0.531717	4.20429	1.58984	0.151312
MGC2752	0.525269	-0.00091	0.005115	0.000325	0.671195	-0.00489	1.10639	2.24582	1.37254	1.81738	0.638112
ARL2BP	0.525191	0.000986	0.003778	-0.00052	-0.07741	-0.014	1.24807	1.44845	2.67394	0.114295	2.83782
MRPS9	0.525121	-0.00016	0.003705	-0.00054	1.003	-0.00597	0.120827	1.40842	2.87941	3.2353	0.837643
ADK	0.525072	-0.00073	0.007848	-0.00078	0.303256	-0.00233	0.813539	4.10754	4.72253	0.595051	0.248455
UQCRH	0.524898	-0.0001	0.005016	-0.00079	0.809738	0.007098	0.071282	2.1825	4.84018	2.38316	1.06649
MRPS35	0.524881	-7.77e-05	0.006274	-0.00072	0.12981	-0.0082	0.0570281	3.00841	4.23064	0.205959	1.31055
IL8	0.524774	-0.0012	0.000667	0.000484	0.540383	0.007108	1.65075	0.154595	2.43705	1.32777	1.06855
HERC2P3	0.524503	-0.00049	-0.00145	-1.6e-05	-1.01672	-0.00679	0.481361	0.393017	0.037201	3.29462	1.00155
CIRH1A	0.524431	0.000592	0.00366	-0.0007	0.509825	-0.00558	0.613714	1.38221	4.07647	1.2209	0.761555
LINC00667	0.52434	0.000693	-0.00682	-0.00018	-0.19543	0.00787	0.760135	3.38091	0.60175	0.337419	1.2343
FARP2	0.524277	9.1e-05	-0.00056	-0.00044	-0.40236	-0.00633	0.0675178	0.127869	2.14146	0.873984	0.907823
IL18RAP	0.52425	-0.00099	-0.00173	0.00073	-0.1452	0.001462	1.24834	0.493409	4.33622	0.23497	0.144317
LYSMD4	0.524049	0.001903	-0.00807	4.8e-05	-0.44729	0.007352	3.2073	4.26115	0.120891	1.01333	1.11967
RARS	0.524032	0.000337	0.006896	-0.00072	0.50553	-0.00704	0.298245	3.4323	4.24855	1.20551	1.05306
ATP10A	0.524017	0.001666	-0.00549	-0.00016	-0.52995	-0.00441	2.65383	2.48127	0.524023	1.28968	0.554942
LDHB	0.523996	0.001633	0.002172	-0.00063	0.263665	-0.00373	2.58059	0.665403	3.51939	0.493991	0.445183
TRIM39	0.523889	7.014e-05	-0.00295	0.000599	0.587305	0.004508	0.0511373	1.01724	3.30155	1.4949	0.570859
CMKLR1	0.523823	-0.00089	0.002816	-0.00034	-0.25536	-0.01137	1.07663	0.951127	1.48017	0.473717	2.09717
SUMO1P1	0.523782	-0.00094	-0.00112	0.00069	0.073362	0.002912	1.15621	0.283137	4.0134	0.107517	0.325736
KDM1A	0.523749	0.000685	0.005003	-0.00058	0.38143	-0.01223	0.746725	2.17059	3.14327	0.810974	2.3322
MAP3K8	0.523743	-4.83e-05	-0.00056	0.000431	-0.89845	0.004362	0.0345977	0.127368	2.05837	2.76198	0.546425
CIITA	0.523741	0.000635	0.000278	-0.00043	-0.75034	-0.00849	0.673113	0.0591374	2.02174	2.13101	1.37523
RPL37	0.523713	0.001317	0.001572	-0.00054	0.73994	0.002111	1.88922	0.434292	2.86697	2.08827	0.220674
RHOH	0.523705	0.001948	0.001468	-0.00049	0.094355	-0.00797	3.31209	0.398001	2.49919	0.142413	1.25498
CAMK2D	0.523701	0.000676	0.001775	-0.00052	-0.52621	-0.00973	0.733421	0.508497	2.70542	1.27605	1.675
TRPM6	0.5237	-0.00029	0.000192	0.000496	0.3393	0.006473	0.253246	0.0400218	2.51987	0.690826	0.935174
CX3CR1	0.523611	-0.00047	0.000991	-0.00036	-0.44669	-0.00933	0.450048	0.245118	1.57876	1.01075	1.57489
ANAPC16	0.523195	0.00107	0.004052	-0.00061	0.654709	-0.00581	1.3993	1.59756	3.37761	1.74751	0.80436
GRN	0.52319	-0.002	0.006999	9.282e-05	0.696204	-0.00355	3.44494	3.49962	0.259326	1.9103	0.41826
LOC93622	0.523101	0.001142	0.000339	-0.00065	0.464232	0.004594	1.53591	0.0731716	3.72867	1.06646	0.58471
TRAPPC4	0.523036	-0.0006	0.00726	-0.00041	1.22794	-0.00598	0.618331	3.68096	1.89088	4.2634	0.836054
CACNA2D4	0.523009	-0.00268	0.00213	0.000191	0.518351	-0.00337	5.08996	0.647105	0.652021	1.24754	0.390464
DIS3L	0.523007	0.000447	0.000879	-0.00023	-0.00199	-0.01727	0.423255	0.212349	0.846744	0.00261954	3.79438
SEC11C	0.522845	0.000124	0.006686	-0.00065	0.701576	-0.00849	0.0939247	3.28089	3.7108	1.93069	1.37382
OCIAD1	0.522761	0.000637	0.006549	-0.00069	0.291548	-0.00871	0.675433	3.18633	4.01197	0.562867	1.424
VWA9	0.522583	0.000766	0.005883	-0.00073	0.419688	-0.00584	0.870083	2.73544	4.31494	0.924621	0.809271
ARRDC4	0.522557	4.564e-05	0.007444	-0.00027	-0.27074	0.000482	0.0326016	3.80777	1.04165	0.510395	0.0433447
ZNF32	0.522551	0.00092	0.003441	-0.00071	0.694218	0.003319	1.12563	1.26127	4.13105	1.90056	0.383207
VPS37C	0.522357	-0.00152	0.000755	0.000602	0.457821	0.00054	2.32286	0.177666	3.31891	1.04453	0.0488271
PHLPP1	0.522332	-0.00063	0.001664	0.000633	-0.10677	-0.00777	0.667632	0.46653	3.55712	0.163676	1.20903
NOLC1	0.522187	0.00105	0.003956	-0.00065	0.251954	-0.00876	1.35911	1.54119	3.6925	0.464511	1.43609
IGFBP4	0.522178	-0.0009	0.005246	-0.00067	0.990603	-0.00107	1.09812	2.3185	3.80683	3.16531	0.101852
HNRNPA1	0.521761	0.000524	0.003825	-0.00058	-0.22278	-0.01169	0.51954	1.46713	3.11992	0.396466	2.17696
MESDC2	0.521717	0.0006	0.004834	-0.00077	0.659489	0.001103	0.621992	2.05839	4.6649	1.76207	0.105121
C21orf33	0.521713	-1.25e-05	0.004594	-0.00082	0.511786	0.000294	0.00867571	1.91219	5.02703	1.22263	0.02596
BPI	0.521657	-0.00127	0.001313	0.000226	0.793675	0.012634	1.78339	0.344714	0.817232	2.30392	2.4354
MSX2P1	0.521576	-0.00123	0.00271	-0.00041	1.282	0.010555	1.71362	0.898384	1.92161	4.50739	1.87729
WWOX	0.521539	0.000113	0.004643	-0.0008	0.691454	0.008485	0.0852537	1.94111	4.88381	1.8867	1.36921
HIGD2A	0.521478	-0.00118	0.006506	-0.00057	0.585416	-0.00875	1.6154	3.15121	3.03098	1.48255	1.43014
PVRL2	0.521349	0.000717	-0.00535	0.000489	-0.78773	0.011146	0.792616	2.37995	2.46433	2.27799	2.0309
PRDX3	0.521143	-0.00077	0.00644	-2e-05	-0.20282	-0.01667	0.866698	3.10444	0.0463783	0.351948	3.60443
DMXL2	0.520772	-0.00129	0.002719	0.000395	-0.53495	-0.00443	1.81979	0.901773	1.80342	1.30078	0.555111
RARG	0.520772	0.001081	-0.00291	-0.00025	0.769335	0.007955	1.41314	0.993667	0.945378	2.19957	1.24666
NBL1	0.520667	-0.00078	-0.0027	-0.00017	0.419506	-0.00366	0.895561	0.892968	0.555732	0.921475	0.433197
CARS	0.520596	-0.00161	0.004475	0.000361	0.754533	-0.00342	2.51702	1.83787	1.58798	2.13804	0.396307
FNDC3B	0.520585	-0.00053	-0.00079	0.000656	-0.44038	0.000773	0.533219	0.187132	3.73028	0.986294	0.0713568
PLEKHG3	0.520499	-0.00023	0.00124	0.00043	1.01218	-0.00517	0.190773	0.320553	2.04292	3.25473	0.682204
UCK2	0.520395	-0.00191	0.003171	-0.00015	0.283012	-0.01037	3.21449	1.11925	0.469668	0.539409	1.82748
ALS2	0.52039	0.000518	0.006165	-4e-05	0.751455	-0.0101	0.511613	2.91479	0.0970166	2.12477	1.75925
CYTH4	0.520348	-0.00093	-0.0022	0.000726	-0.0866	0.00321	1.14755	0.671404	4.27602	0.128786	0.36628
GNPAT	0.52034	0.000443	0.006106	-0.00062	0.05736	-0.01185	0.417404	2.87517	3.45626	0.0818415	2.21715
PIGX	0.520319	-0.00123	0.002091	0.000546	0.082584	-0.00046	1.71236	0.628995	2.88167	0.122126	0.0411731
HOMER3	0.520069	-0.00102	0.004661	0.000316	0.362101	0.000718	1.29179	1.94794	1.30989	0.751001	0.0658824
NUTF2	0.520035	0.0005	0.002299	-0.00068	0.822835	0.007171	0.487698	0.71474	3.91505	2.42108	1.07442
SLC25A30	0.519964	0.000212	0.00291	-0.00038	-0.91931	-0.00886	0.17065	0.990371	1.67846	2.83791	1.45356
SORD	0.519945	0.000372	0.001065	0.000148	0.518793	0.011104	0.334602	0.2661	0.460647	1.24335	2.01558
IQCG	0.519914	-0.00043	0.003717	-0.00069	0.806615	-0.00149	0.403853	1.40351	3.9639	2.35215	0.147142
SLC38A9	0.519585	0.000717	0.006799	-0.00034	-0.38917	-0.01315	0.790133	3.34315	1.45198	0.828816	2.57276
PCID2	0.519528	0.000176	0.002269	-0.00062	0.901441	-0.00054	0.138136	0.701496	3.41185	2.75771	0.0488765
CXCL16	0.519516	-0.00083	-0.00112	0.000485	-0.06156	0.011374	0.975785	0.283004	2.42508	0.0882858	2.08552
RUNX1	0.519404	0.001574	0.001342	-0.00012	-0.7176	-0.01741	2.42923	0.353178	0.351592	1.98456	3.81798
TYMP	0.519373	-0.00158	0.007347	-0.00013	0.079173	0.003807	2.43566	3.72263	0.391569	0.116395	0.454676
PEX19	0.519322	0.000748	0.006785	-0.00056	0.703919	-0.0071	0.836977	3.33214	2.95296	1.92972	1.05718
SYNJ1	0.519225	-0.00036	-0.00049	0.000678	-0.55664	-0.00468	0.323595	0.109094	3.88957	1.37404	0.596107
EBP	0.518996	-0.00031	0.001568	-0.00061	0.880675	0.001949	0.268038	0.430279	3.33461	2.66517	0.199717
ZEB1	0.518991	0.000854	3.9e-05	0.000567	-0.51128	-0.00578	1.00688	0.00782464	3.03257	1.21597	0.793646
TLR7	0.518929	0.000159	0.004652	-0.00032	-0.98277	-0.00405	0.123239	1.93884	1.34422	3.1151	0.491948
AKIP1	0.518788	-0.0014	0.00115	-0.00024	-0.08187	-0.00805	2.0519	0.291695	0.895396	0.120738	1.26349
MKNK1	0.518724	-0.00081	-0.00381	0.000557	0.498245	0.010714	0.937978	1.45068	2.95286	1.17151	1.91028
CCDC25	0.518711	0.000749	0.004043	-0.00076	0.573424	-3.56e-05	0.838979	1.58202	4.54956	1.43299	0.00305068
HNRNPR	0.518617	0.001015	0.005088	-0.00066	0.007462	-0.00948	1.28735	2.20638	3.74305	0.00987712	1.59863
PYURF	0.518567	0.00085	0.005302	-0.00067	-0.16867	-0.00911	0.999955	2.34198	3.80395	0.279421	1.50954
LSM3	0.518535	-0.00023	0.008518	-0.0004	0.930794	-0.0059	0.183894	4.54304	1.84563	2.88241	0.815744
STX10	0.518398	-0.00171	0.000426	0.000537	0.494929	0.004668	2.73314	0.0930105	2.8006	1.15985	0.593395
TK2	0.518381	-0.0024	0.001675	0.000367	0.011341	-0.00033	4.3874	0.468136	1.6182	0.0150939	0.0290032
NBEAL2	0.518375	-0.00097	-0.00287	0.000797	-0.06558	-0.00078	1.1984	0.970807	4.83037	0.0944686	0.0717519
MCU	0.51831	-0.00174	-0.00035	0.000588	0.092042	0.003983	2.8047	0.0742361	3.19082	0.137597	0.481424
OXER1	0.51829	-0.00091	-0.00052	0.000411	0.763448	0.009864	1.09488	0.116941	1.90642	2.16715	1.69361
ING1	0.518193	-0.0002	0.00165	0.000542	-0.55317	-0.00701	0.163663	0.458915	2.83802	1.35964	1.03784
AKAP10	0.518156	-2e-05	-4.53e-05	0.000712	-0.03411	-0.00747	0.0140657	0.00909315	4.15164	0.0469387	1.13584
YPEL5	0.518018	-0.00083	0.005225	0.000275	0.220611	-0.00077	0.964825	2.291	1.06824	0.389646	0.0707129
TTC19	0.51788	0.000545	0.00433	-0.00052	0.856303	-0.00878	0.544601	1.74493	2.68737	2.55576	1.42948
UIMC1	0.517832	-2.9e-05	-0.00122	0.00058	-0.00761	0.006231	0.0203334	0.313865	3.12492	0.0100625	0.879182
CD248	0.517669	0.000263	-0.0012	0.000402	0.579011	-0.01776	0.219144	0.305698	1.84387	1.45089	3.91329
ADARB1	0.517659	0.001386	-0.00381	-0.00041	-0.36767	-0.0001	2.01645	1.44851	1.89081	0.764271	0.00891468
FAM13A	0.517573	-0.00123	0.003591	0.000275	-0.56666	-0.00218	1.70056	1.33115	1.06757	1.40632	0.227325
LIPN	0.51752	-0.00056	-0.00027	0.000599	-0.34448	0.003039	0.564495	0.0566935	3.26892	0.699047	0.340846
APBB1IP	0.517439	-0.00064	-0.00092	0.000715	-0.37631	-0.00254	0.672907	0.223572	4.17473	0.788794	0.273756
CENPBD1	0.517425	-0.00078	0.006803	-5.37e-05	1.00812	0.000496	0.885346	3.33509	0.136295	3.22191	0.0443883
IER3IP1	0.517417	5.464e-05	0.006447	-0.00075	-0.02399	-0.00613	0.0390861	3.09212	4.42678	0.0324941	0.858591
NHS	0.517385	-0.00145	0.002616	0.000537	0.501657	-0.004	2.14486	0.850078	2.79913	1.18062	0.48417
TLK2	0.51733	-0.00069	0.005334	0.000318	0.631595	-0.00941	0.746435	2.35802	1.3142	1.64425	1.57962
ANXA2	0.51733	-0.0006	0.005339	-0.00036	-0.64722	-0.0091	0.619836	2.36129	1.56726	1.70349	1.50557
REEP5	0.517289	-0.00076	0.009737	-0.00047	0.332895	-0.0051	0.848222	5.39839	2.29409	0.667145	0.667934
MRPL12	0.517191	-0.0003	0.00447	-0.00066	0.891153	-0.00352	0.255718	1.82502	3.75478	2.70342	0.41019
MCCC2	0.517081	2.938e-05	0.003677	-0.00056	0.489041	-0.0107	0.0206048	1.37595	2.96688	1.13805	1.9018
EIF3D	0.517003	0.000399	0.004366	-0.00076	0.348937	-0.00445	0.364416	1.76363	4.54827	0.710862	0.555042
TMX2	0.516932	0.001254	0.004048	-0.00064	0.205911	-0.00836	1.74262	1.58058	3.58421	0.35671	1.33167
TADA2B	0.516918	-0.00055	0.002626	0.000567	0.358842	-0.00992	0.555704	0.854105	3.02024	0.738451	1.70328
SNRPB	0.51683	-0.00033	0.005032	-0.00068	1.03005	4.748e-05	0.285447	2.16596	3.91492	3.31788	0.00406836
SNX10	0.516655	-0.00103	0.002042	0.000448	-0.62745	-0.00636	1.31614	0.605859	2.15601	1.62702	0.90274
LOC389634	0.516621	-0.00128	0.00097	0.000484	-0.20988	-0.01536	1.79572	0.236935	2.41134	0.365212	3.19418
NDUFAF1	0.516552	-0.00131	0.005717	0.000312	0.262976	-0.00764	1.84883	2.60212	1.27571	0.487352	1.16908
GSN	0.516485	-0.00056	-0.00197	0.000461	0.205686	0.013104	0.563589	0.578794	2.24364	0.356015	2.54695
RRAS2	0.516419	0.000285	0.002507	-0.00037	-0.31559	-0.01527	0.240711	0.800703	1.62724	0.620117	3.16768
RYBP	0.516393	-0.00046	0.00053	0.000608	-0.49284	-0.00299	0.438076	0.118183	3.33092	1.14947	0.333284
ABCC6	0.51638	-0.00183	-0.00186	0.000606	0.449	0.004216	3.00675	0.534815	3.31732	1.00737	0.51718
FRMD4B	0.516324	-0.00142	-0.00074	0.000298	-0.79318	0.006072	2.09074	0.173509	1.19823	2.28348	0.846244
UCP2	0.516321	0.001123	0.001739	-0.00063	-0.43298	-0.00619	1.4847	0.490002	3.47233	0.957117	0.86996
CARD8	0.516286	-1.67e-05	-0.00608	0.000857	-0.07473	-0.00187	0.0115512	2.8422	5.28724	0.108795	0.189224
SNX17	0.516186	-0.00042	0.006455	-0.00078	0.620932	-0.00237	0.388256	3.09235	4.7166	1.60148	0.251161
NAP1L1	0.516089	0.001016	0.003701	-0.00067	-0.38037	-0.00689	1.28379	1.38712	3.81022	0.799021	1.01051
OAZ2	0.51606	-0.00145	0.000469	0.000581	0.408289	0.003133	2.14181	0.103185	3.12744	0.88138	0.353394
PNMA1	0.516008	0.001357	0.001483	-0.00073	-0.0142	0.008245	1.94996	0.399057	4.32119	0.0189382	1.30302
UBA52	0.515978	-0.00097	-0.00014	-0.00032	1.11966	0.013281	1.19448	0.0294089	1.31455	3.72163	2.59452
LINC00173	0.515927	-0.00057	-0.00255	0.000675	0.445452	0.004418	0.57814	0.820312	3.84828	0.995518	0.549763
FAH	0.515912	-0.00035	-0.00371	0.000111	-0.12105	0.021231	0.30565	1.38927	0.321394	0.187744	4.95667
TRIM21	0.515864	-0.00061	0.001427	0.000332	0.193016	0.010369	0.632666	0.379966	1.39469	0.32862	1.81387
HIST1H2BC	0.515858	-0.00064	-0.00308	0.00072	-0.3843	0.004074	0.678493	1.06772	4.19987	0.81016	0.494054
LARS	0.515685	0.000987	0.002675	-0.00051	0.042087	-0.01297	1.23169	0.874986	2.57541	0.0584381	2.50779
TMEM33	0.515624	-0.00094	0.000885	0.000494	-0.73648	-0.00702	1.14215	0.212228	2.47712	2.04899	1.03643
TBC1D24	0.515598	-0.00088	-0.00188	-0.00026	-0.34871	-0.00214	1.04353	0.542907	0.989457	0.708838	0.221677
LINC00324	0.51555	-0.00138	0.004432	-0.00022	1.0855	0.012882	1.99288	1.79821	0.763031	3.56321	2.48177
CD79B	0.51551	0.000904	0.003888	-0.00073	-0.23364	-0.00518	1.08685	1.48793	4.27198	0.417782	0.679232
SAV1	0.515498	0.000784	0.003616	-0.00059	-0.74878	-0.00548	0.889018	1.34045	3.18171	2.09835	0.733677
LST1	0.515497	-0.00149	0.001578	0.000345	0.759527	0.008618	2.24069	0.431509	1.47624	2.14209	1.38761
FAM91A1	0.515454	-0.00061	0.000318	0.00051	-0.80036	-0.01129	0.630715	0.0676427	2.59309	2.31039	2.05075
LOC728323	0.515399	-0.00029	0.002662	0.000519	0.354927	-0.00549	0.250571	0.868728	2.65928	0.725907	0.736463
C11orf82	0.515241	-0.00158	0.002058	0.000433	-0.39754	-0.00135	2.41727	0.611084	2.04653	0.848318	0.130882
ADRBK2	0.515084	-0.00045	0.006657	-0.0003	-0.60804	-0.00874	0.417275	3.22393	1.21943	1.55106	1.41544
FKBP15	0.514969	-0.00205	0.004454	0.000238	-0.08177	-0.00134	3.5127	1.80955	0.8672	0.120044	0.129063
TET2	0.514938	-0.00057	-0.0018	0.000662	-0.73383	-0.00149	0.569091	0.511678	3.74517	2.03624	0.145957
C14orf1	0.514866	0.000563	0.002627	-0.0007	0.514059	-0.00292	0.566786	0.852226	4.03237	1.21797	0.323531
EIF3M	0.514866	0.000363	0.005595	-0.00073	0.27702	-0.00743	0.322916	2.51624	4.28574	0.520488	1.12082
EMILIN2	0.514546	-0.00084	0.005981	0.0001	-0.23032	-4.74e-05	0.97435	2.76786	0.27926	0.409689	0.00405213
FAM8A1	0.514535	-0.00033	-0.00206	0.000767	-0.33632	-0.00188	0.28714	0.610568	4.56522	0.673862	0.190811
FXYD6	0.514429	-0.00196	0.006166	-1.67e-06	0.875767	0.005118	3.29029	2.89045	0.00371858	2.62606	0.66782
ALPL	0.514417	-0.00049	-0.00199	0.000584	-0.29193	0.008451	0.477764	0.583859	3.13716	0.557414	1.34701
FBXO31	0.514359	0.000835	0.00214	-0.00058	0.861178	0.000444	0.969507	0.643375	3.13071	2.56325	0.0394659
UQCRFS1	0.514311	-0.0001	0.00738	-0.00071	0.829104	-0.00304	0.0699441	3.71871	4.10858	2.42689	0.339787
PPP2R5A	0.514304	-0.00018	0.003894	0.000436	0.263303	-0.01494	0.142883	1.48877	2.06219	0.486669	3.06194
GIMAP2	0.514298	0.000306	0.006507	-0.00079	0.066687	-0.00383	0.261772	3.1187	4.78077	0.0957698	0.455718
RPS25	0.514125	0.001274	0.002646	-0.00066	0.059897	-0.00641	1.77458	0.859849	3.74744	0.0851767	0.908825
TSPAN17	0.514104	-0.00018	0.001477	-0.00069	0.739751	0.010833	0.139434	0.395964	3.96238	2.05753	1.92774
VPS33A	0.514074	-0.00015	0.008094	-0.00074	0.397215	-0.00503	0.113712	4.21642	4.38858	0.845929	0.652829
SMAD1	0.513971	0.000571	-0.00306	-0.00035	-1.02526	0.005139	0.576744	1.05245	1.5168	3.28266	0.671173
TST	0.513939	-0.00089	-0.00269	0.000497	0.538924	0.011565	1.06719	0.87998	2.49375	1.3014	2.11862
RPS3	0.513887	0.001431	0.0024	-0.0006	0.096902	-0.00793	2.10036	0.751193	3.28506	0.145089	1.22929
DUSP5	0.513886	2.625e-05	0.003692	-0.00074	-0.45383	0.001423	0.0183021	1.37788	4.37854	1.01898	0.138359
SSR4	0.513847	0.000165	0.003933	-0.00076	0.681877	0.000136	0.127442	1.50906	4.51852	1.82768	0.0117083
WBP11	0.513643	0.000947	0.004611	-0.00056	0.079713	-0.01293	1.15683	1.89912	2.92532	0.116507	2.48879
SGMS2	0.513574	-0.00121	0.003977	0.000296	-0.50401	-0.00723	1.643	1.53315	1.18099	1.18188	1.0774
MS4A3	0.513504	0.00111	0.002619	-2.61e-05	0.682154	0.003253	1.45384	0.846978	0.0616032	1.82783	0.369119
VOPP1	0.513446	0.000401	0.005912	-0.00069	0.860886	-0.00146	0.364388	2.71758	3.92417	2.55855	0.142268
GDF11	0.51336	0.002182	-0.00217	-0.00048	-0.36746	0.003215	3.82176	0.655514	2.33811	0.759012	0.36375
GPR18	0.513259	0.001628	0.001853	-0.00065	0.119392	-0.00294	2.52835	0.530399	3.63215	0.184179	0.325529
UBA3	0.51322	-0.00051	0.004228	0.000358	-0.31075	-0.00547	0.497641	1.67398	1.54783	0.604747	0.72906
GINM1	0.51298	-0.00065	0.007597	6.332e-05	0.35685	-0.01283	0.679673	3.86214	0.163425	0.728801	2.45783
SPTSSA	0.512872	-0.00183	0.005774	-0.00019	-0.11564	-0.00912	2.97485	2.62529	0.64586	0.177408	1.50005
ZNF493	0.512739	0.00135	-0.00273	0.000649	-0.71372	-0.00824	1.92671	0.8952	3.62904	1.94949	1.29465
TJP2	0.51271	-0.00088	0.002871	-1.63e-05	-0.87617	0.005448	1.03429	0.961676	0.0374926	2.62115	0.725141
LOC100289473	0.512677	-0.00098	-0.00446	0.000695	0.103962	0.007582	1.21007	1.80765	3.98851	0.156951	1.15024
MRPL18	0.512658	-0.00092	0.007502	-0.00065	0.825542	0.008921	1.11733	3.79436	3.6072	2.40598	1.45226
ATP1A1	0.512403	0.001173	0.003628	-0.00065	-0.09517	-0.00847	1.57079	1.34057	3.65308	0.141904	1.3469
MRPL9	0.512387	0.001092	0.003092	-0.00064	0.555009	-0.00435	1.41686	1.06714	3.56186	1.35443	0.536674
C17orf75	0.512339	-5.53e-05	0.003468	-0.00071	0.464537	-0.00399	0.0393288	1.25635	4.11016	1.05073	0.478958
HERPUD1	0.512307	-0.0003	0.008941	-0.00025	0.466107	-0.0109	0.251287	4.80232	0.9463	1.05571	1.93883
CAPNS1	0.512222	-0.00071	0.004057	-0.00075	0.174872	-8.12e-05	0.775966	1.57455	4.4159	0.289673	0.00694394
MAEA	0.512173	-0.00107	-0.0013	0.00068	0.383513	0.002456	1.3831	0.336597	3.86861	0.803661	0.260744
PTP4A2	0.51212	0.000379	0.006549	-0.0007	0.067755	-0.00875	0.338686	3.13723	3.99743	0.0972121	1.41101
ABHD3	0.512088	-0.00026	-0.00326	0.000712	-0.86008	-0.00483	0.219616	1.14943	4.12103	2.54999	0.615804
GALNT7	0.512077	-0.0007	-0.00013	0.000604	-0.68547	-0.00507	0.754449	0.0261965	3.2806	1.8368	0.657063
SEC61G	0.51205	0.000359	0.005107	-0.00071	0.438256	-0.00718	0.317532	2.19698	4.10966	0.967545	1.06436
LAT	0.512028	0.00153	-0.00159	-0.00039	0.552025	-8e-05	2.30654	0.43539	1.73024	1.34327	0.00677978
NDUFB7	0.511952	-0.00033	0.00449	-0.00067	1.04981	0.001493	0.28345	1.82304	3.79345	3.38352	0.145719
NDUFB10	0.511907	-0.0008	0.007203	-0.00065	1.04608	-0.00175	0.909578	3.58332	3.64238	3.36648	0.174928
ATP6V0D1	0.511906	-0.00125	0.005889	0.000106	0.891612	0.001964	1.7256	2.69662	0.30017	2.68442	0.199865
HDGFRP3	0.51185	-0.00051	-0.00147	-0.0005	0.037779	0.018883	0.492462	0.391928	2.53405	0.0519117	4.21946
PSMA2	0.511816	-7e-05	0.007853	-0.00071	0.600835	-0.0057	0.0509816	4.03507	4.11704	1.51721	0.771129
TBC1D4	0.511787	0.002085	-0.00684	0.00018	-1.17152	-0.00134	3.57926	3.3349	0.590968	3.93702	0.129189
PISD	0.511768	-0.00138	0.002773	0.000499	0.515167	-0.00158	1.97958	0.914949	2.49966	1.21618	0.155816
BRIX1	0.511637	0.001184	0.00497	-0.00065	0.045868	-0.00894	1.58998	2.11071	3.59955	0.0637532	1.45526
LAX1	0.51152	0.00164	0.003398	-0.00046	0.028128	-0.01261	2.54774	1.21874	2.19548	0.0380984	2.3912
NOL7	0.51146	0.000512	0.006652	-0.00073	0.409201	-0.00593	0.497128	3.20405	4.28393	0.878321	0.814174
TREML4	0.51145	-0.00046	-0.00623	0.00067	-0.46099	-0.00842	0.431965	2.91765	3.78333	1.03806	1.33347
CST3	0.511446	-0.00191	0.008148	-0.00052	0.373438	0.003494	3.17468	4.23944	2.66453	0.773939	0.403015
BCL11B	0.511341	0.001949	-0.0031	-0.00017	-0.05189	-0.00975	3.25607	1.07162	0.547691	0.0727237	1.6471
AIFM1	0.511321	0.000141	0.007206	-0.00069	0.788361	-0.00372	0.106892	3.58223	3.96098	2.24671	0.437088
CCT6P3	0.511312	0.001224	-0.00363	9.1e-05	-0.55515	0.016236	1.66872	1.34016	0.249392	1.35277	3.426
IZUMO4	0.511245	-0.00136	-0.00408	0.000627	-0.08002	0.008593	1.9483	1.58411	3.45588	0.116683	1.3732
HDHD3	0.511242	0.001503	-0.00514	-0.00025	-0.9966	0.006173	2.24635	2.21442	0.929821	3.14184	0.859601
CTSB	0.511183	-0.00236	0.003038	4.4e-05	-0.01088	0.009149	4.23635	1.03891	0.108098	0.0143684	1.50286
C14orf119	0.511153	-0.00022	0.005279	-0.00025	1.01795	0.007908	0.174192	2.30181	0.901062	3.23667	1.2188
PIP5K1B	0.511137	-0.00094	0.005003	0.00014	0.172509	0.00602	1.13935	2.1296	0.42671	0.284518	0.830028
C2orf44	0.51112	0.000428	0.006119	-0.00055	0.60812	-0.0116	0.394771	2.84497	2.90185	1.54227	2.11956
BTK	0.510929	-0.00028	0.008719	-0.00051	-0.14807	-0.0035	0.234812	4.63773	2.56383	0.236598	0.403198
FTSJ1	0.510855	0.00069	0.002979	-0.00069	0.469995	-0.00432	0.741274	1.01007	3.94786	1.06594	0.530795
RTN4IP1	0.510834	-0.00046	0.004761	-0.0005	1.26148	-0.00223	0.430573	1.98125	2.48424	4.34628	0.231944
UTP18	0.510804	0.000627	0.006385	-0.00063	0.324455	-0.01046	0.650487	3.02093	3.48281	0.638654	1.82328
CD59	0.510763	0.000682	-0.00361	0.000168	-0.21627	0.018069	0.728922	1.32765	0.540141	0.3764	3.96858
NLRP2	0.510739	-0.00012	0.003055	-1.7e-05	-0.97803	0.003557	0.0907997	1.04652	0.0390618	3.05721	0.411899
JAGN1	0.510729	0.000101	0.005249	-0.00069	0.988773	0.001635	0.0743063	2.28136	3.91367	3.10474	0.161397
RPL41	0.510653	0.00028	0.003943	-0.00065	0.97969	0.005984	0.234042	1.50769	3.66165	3.06415	0.822572
FGR	0.510642	-0.00174	0.004441	0.000377	0.622967	-0.00902	2.77663	1.7907	1.6644	1.59588	1.47235
LAMTOR3	0.510605	-0.00065	0.001707	0.000556	-0.31311	-0.00305	0.682283	0.474795	2.9149	0.608715	0.339511
ERI1	0.510553	-0.00058	0.005106	-4.48e-05	-0.65198	-0.01327	0.591951	2.1914	0.110388	1.70435	2.57057
ZNF544	0.510486	0.001222	0.004071	-0.00077	0.163344	0.004378	1.66299	1.57829	4.52734	0.266055	0.539106
URI1	0.510366	0.000895	0.00195	-0.00067	0.300121	-0.00433	1.0628	0.565054	3.77158	0.575073	0.531884
KLHDC8B	0.510172	-0.00099	0.006593	0.000187	0.585277	-0.00578	1.23145	3.15806	0.620132	1.45729	0.783766
QDPR	0.509915	0.00084	0.000577	-0.00063	0.431904	-0.00134	0.971448	0.129066	3.43783	0.945032	0.128217
PFDN6	0.509896	0.000211	0.004239	-0.00063	1.03248	0.006036	0.168282	1.67192	3.43565	3.29581	0.8317
MRPL11	0.509869	0.000152	0.005983	-0.00072	0.885722	0.002471	0.11594	2.74995	4.2012	2.65114	0.261915
LOC100128252	0.509861	0.001917	0.000596	-0.0005	-0.85668	0.00123	3.17374	0.133696	2.5326	2.52724	0.116982
LILRA4	0.509788	-0.00123	-0.00018	0.000281	-0.35316	0.013386	1.67405	0.0374498	1.09172	0.715343	2.60007
ETS1	0.509628	0.001502	0.001465	-0.00049	-0.43202	-0.01069	2.23854	0.389557	2.41351	0.945001	1.87865
DPEP2	0.509538	-0.00149	-0.00148	0.000723	0.037	-0.00297	2.21208	0.394139	4.18838	0.0506582	0.327792
RPL37A	0.509492	0.000761	0.002093	-0.00056	0.890564	-0.00084	0.845624	0.62017	2.90775	2.67045	0.0771642
ITM2B	0.509472	-0.00028	0.002157	0.00056	-0.29537	-0.00873	0.234376	0.645652	2.9394	0.562333	1.40113
CD40LG	0.509383	0.002067	-0.00319	-0.00043	-0.2534	0.005853	3.52474	1.10867	2.01791	0.46002	0.796528
TNFAIP2	0.509379	-0.00156	0.002513	0.000521	0.654793	-0.00638	2.35402	0.795266	2.65147	1.71204	0.898428
FTSJ2	0.509355	0.000103	0.005203	-0.00072	0.592048	-0.00541	0.0757617	2.24783	4.19839	1.4799	0.714109
OVGP1	0.509343	0.000846	-0.00636	8.221e-05	0.501875	0.010781	0.979981	2.9946	0.220509	1.16751	1.90084
ATP6V0E1	0.509304	-0.00016	0.007553	-0.00042	0.97975	0.00165	0.118955	3.81194	1.93451	3.05845	0.162856
GFM2	0.50928	0.001199	0.006053	-0.0002	-0.0558	-0.01459	1.61392	2.79388	0.69305	0.0784584	2.93831
POLR2B	0.509208	-7.53e-05	0.003297	9.434e-05	-0.29875	-0.02118	0.0542761	1.16352	0.259881	0.570697	4.89616
SLC16A1	0.509187	1.752e-05	0.002809	-0.00037	-0.1637	-0.01517	0.0120767	0.927769	1.62576	0.266322	3.10624
C1QB	0.509154	0.000364	0.000817	-0.00063	-0.74988	0.005349	0.321469	0.191794	3.47114	2.08311	0.70375
SNX1	0.509113	-9e-05	0.005864	0.000124	-0.42876	-0.01177	0.065955	2.66905	0.36254	0.934349	2.15658
PRDX4	0.509062	-7.61e-05	0.005044	-0.00072	0.734627	-0.00394	0.0548153	2.14807	4.12892	2.02174	0.468851
AAK1	0.509054	0.001853	-0.00258	-0.00026	0.032804	-0.00822	3.02191	0.822927	0.98231	0.0446184	1.28317
COX6B1	0.509045	-0.0006	0.004052	-0.00048	1.21293	0.010285	0.609611	1.56434	2.37075	4.11201	1.77453
GPR162	0.509022	-0.00125	0.003938	0.000363	0.936471	-0.00515	1.71514	1.50094	1.56972	2.86726	0.66818
SLC2A6	0.509013	-0.00124	0.005257	-0.00038	-0.55301	-0.00325	1.69983	2.2807	1.65897	1.34075	0.365913
ABHD16A	0.508949	-0.0012	0.00017	0.000544	0.246002	0.006312	1.60802	0.0347073	2.81459	0.442514	0.883682
ARL1	0.508701	0.000618	0.003842	-0.00057	-0.32284	-0.01119	0.635236	1.44764	3.00536	0.632558	2.00529
S100B	0.508599	-0.0008	-0.00383	0.000313	0.481385	-0.00994	0.898306	1.44243	1.26919	1.09915	1.6868
HNRNPU	0.508585	0.001387	0.003655	-0.00017	-0.66671	-0.01583	1.99218	1.34745	0.552702	1.75531	3.29295
IKBKE	0.508505	0.000361	4.447e-05	-0.00071	0.048184	0.013814	0.317739	0.00883666	4.08132	0.0669668	2.71501
NSA2	0.508501	-0.00017	0.007023	-0.00066	0.648072	-0.00833	0.133044	3.44263	3.6917	1.68446	1.30824
PDLIM5	0.50849	-0.00058	0.004169	9.348e-05	-0.82928	-0.00899	0.589829	1.62878	0.256784	2.40687	1.46014
TMCO6	0.508437	-0.00047	-0.0008	0.000621	0.402289	0.003132	0.44132	0.18574	3.39514	0.854099	0.349749
EIF6	0.508355	-0.00088	0.007804	-0.00065	1.03967	0.001607	1.03587	3.98133	3.5781	3.32069	0.157805
HYLS1	0.508257	-0.00017	0.003667	-0.00055	0.850582	-0.00718	0.133821	1.35287	2.88901	2.49555	1.05819
OSER1	0.508191	-0.00078	-0.00055	0.000707	0.476187	-0.00471	0.872585	0.121468	4.05848	1.08172	0.592875
OBFC1	0.508007	-0.00058	0.001944	-0.00046	1.14669	-0.00029	0.579631	0.560845	2.19812	3.8029	0.0249472
THOC7	0.507953	0.000504	0.005242	-0.00039	0.985648	0.003711	0.48462	2.26765	1.73453	3.07854	0.433366
SEC23B	0.507952	0.000569	0.005353	-0.0001	-0.66687	-0.01431	0.568974	2.33754	0.289698	1.75429	2.85258
POMGNT1	0.507907	0.000674	0.001752	-0.00062	0.555302	-0.00417	0.713881	0.489144	3.35546	1.34658	0.503645
SERPINB9	0.507903	0.000201	2.459e-05	-0.00055	-0.36327	-0.00375	0.158968	0.00486188	2.83806	0.741513	0.438431
PSMD6-AS2	0.507795	-0.00039	-0.00657	0.000773	-0.54538	0.002215	0.345331	3.12908	4.57262	1.31194	0.229171
OSGEP	0.507611	0.00024	0.00101	-0.00054	0.963012	0.01033	0.194105	0.245786	2.76778	2.97739	1.782
DDX10	0.507589	0.000548	0.003239	-0.0006	0.739031	-0.00605	0.540993	1.13178	3.20335	2.0349	0.832569
MDH2	0.507474	-0.0003	0.005035	-0.00069	0.935181	-0.00162	0.251123	2.13787	3.91631	2.85522	0.159247
NUP98	0.507421	-0.00028	-0.00028	0.000698	-0.19236	-0.00361	0.233687	0.059126	3.98492	0.323739	0.41843
LINC00266-1	0.507373	0.000942	-0.0038	0.000698	-0.05798	-0.00017	1.13778	1.42241	3.98338	0.081617	0.0148815
FLJ33630	0.507343	0.001131	0.004096	-0.00065	0.03798	-0.00865	1.47929	1.58488	3.63693	0.051951	1.37786
SLC25A42	0.507308	0.000752	-0.00049	-0.00056	0.351271	-0.00231	0.830284	0.107372	2.89678	0.707702	0.241244
NAAA	0.507303	-0.00069	0.006886	-0.00015	0.273949	0.006663	0.733398	3.34372	0.4825	0.507758	0.951005
EPHB4	0.507225	3.563e-06	8.3e-05	0.0007	0.031518	-0.00875	0.00242377	0.0166288	3.99883	0.0427054	1.40053
SCPEP1	0.507188	-0.00252	0.006338	-7e-05	0.419977	-0.00268	4.60016	2.97372	0.183321	0.905216	0.287964
KIF21A	0.507115	0.000515	0.002292	-0.00063	0.068257	-0.00784	0.498428	0.698984	3.42074	0.0974556	1.19761
STRN4	0.507068	-0.00091	4.8e-05	0.000539	0.764164	0.002659	1.08274	0.00952814	2.77576	2.13424	0.285225
MAPK9	0.506998	0.000914	0.005376	-0.00034	-0.16632	-0.01703	1.09062	2.34839	1.4122	0.270773	3.63995
DERL1	0.506932	0.00047	0.005394	-0.00068	-0.03055	-0.00904	0.44292	2.35989	3.85699	0.0413276	1.46686
FMNL3	0.506846	0.00207	-0.00617	0.000109	-0.79949	-0.0079	3.51974	2.86227	0.308452	2.27762	1.20874
C11orf58	0.5068	0.000669	0.005064	-0.00055	-0.19215	-0.01298	0.705451	2.15345	2.82303	0.323068	2.47803
HMGCR	0.506554	-0.00027	-0.00021	0.000636	-0.66622	-0.00699	0.223144	0.0438137	3.50265	1.74822	1.01664
IDH1	0.506386	-0.00202	0.004825	0.000132	-0.19355	-0.00134	3.41084	2.00678	0.393277	0.32581	0.128122
RPL27	0.506384	0.0006	0.00145	-0.00061	0.848877	0.00443	0.608748	0.382925	3.28703	2.48156	0.544557
NAGA	0.506277	-0.00185	0.008796	-0.00032	0.4671	-0.00539	3.00346	4.66242	1.30091	1.04973	0.708941
[truncated: 9,267 more rows]

## Sheet: Table S7
Table S7 Correlation between Axis Scores and Transcript abundance from multivariate regression
Gene	RSquare	Estimate of Axis_1	Estimate of Axis_2	Estimate of Axis_3	Estimate of Axis_4	Estimate of Axis_5	Estimate of Axis_6	Estimate of Axis_7		-log10(p-Value) for Estimate of Axis_1	-log10(p-Value) for Estimate of Axis_2	-log10(p-Value) for Estimate of Axis_3	-log10(p-Value) for Estimate of Axis_4	-log10(p-Value) for Estimate of Axis_5	-log10(p-Value) for Estimate of Axis_6	-log10(p-Value) for Estimate of Axis_7			RSq_Indiv	Nsig NLP4
A1BG	0.490443	0.215261	0.079317	-0.02681	-0.17729	0.33895	0.464107	-0.00922		0.821125	0.490111	0.154414	0.491555	3.48943	0.954639	0.0557557		Axis 1	0.78	104
A1BG-AS1	0.57382	0.144778	0.144748	-0.00149	-0.05785	0.033506	-0.1935	0.052639		0.542422	1.26226	0.00817112	0.141448	0.179605	0.337847	0.458708		Axis 2	0.78	212
A41334	0.855728	-0.05504	-0.02422	-0.01782	-0.00548	0.349586	0.159368	-0.00422		0.315295	0.245045	0.199591	0.0205689	7.92203	0.526809	0.0475123		Axis 3	0.87	121
A41335	0.769145	0.076775	0.307375	-0.00709	-0.16725	0.156275	0.22699	0.044503		0.356001	5.48696	0.05561	0.771987	2.04484	0.616545	0.549749		Axis 4	0.57	200
A41338	0.842982	0.015019	-0.07065	-0.0179	0.366932	0.19183	-0.26667	-0.00064		0.0684871	0.927908	0.19106	3.09346	3.58315	1.0019	0.0066479		Axis 5	0.78	1076
A41339	0.734882	0.066407	-0.00634	-0.03222	0.604756	-0.09293	-0.57813	-0.03587		0.273398	0.0399688	0.281473	4.27595	0.883796	2.08243	0.380561		Axis 6	0.68	19
A41340	0.959429	-0.03549	-0.03748	-0.05555	0.34295	0.080255	0.005875	0.007859		0.402767	0.985225	2.09135	6.77886	2.73206	0.0260995	0.188702		Axis 7	0.94	122
A41341	0.815754	0.057967	0.422383	-0.02379	0.166536	0.056199	0.081338	0.029292		0.289144	8.92801	0.243133	0.896721	0.5715	0.197084	0.370804				(Pos only)
A41342	0.75896	0.187746	-0.07026	-0.0137	-0.03044	-0.17496	-0.50454	-0.01694		1.1449	0.685848	0.110644	0.0951352	2.33102	1.83346	0.163774
A41518	0.82941	0.287728	-0.05585	0.017837	0.096071	-0.17882	-0.5485	-9.28e-05		2.7021	0.635432	0.18128	0.451509	3.07048	2.64671	0.00091512
A41519	0.337721	0.537379	0.18205	-0.15577	0.459523	0.141375	-0.41982	0.162841		2.50439	1.27833	1.23815	1.52633	0.838304	0.694104	1.60339
A41522	0.725764	0.110925	0.218522	-0.10557	-0.04315	0.175086	0.004381	0.15094		0.510682	3.11506	1.33316	0.130322	2.1274	0.00733343	2.70509
A41523	0.663895	0.18216	-0.03856	0.131418	0.079705	-0.0708	-0.02006	0.02745		0.869143	0.257855	1.57744	0.235396	0.521322	0.0311359	0.237006
[truncated: 11,252 more rows]

## Sheet: Table S8
Table S8 Extreme gene expression estimates
[truncated: 1,228 more rows]
[truncated: 6 more columns]

## Sheet: Table S9
Table S9 Extreme methylation estimates
[truncated: 2,114 more rows]
[truncated: 7 more columns]

## Sheet: Table S10
Table S10 Pathway Enrichment Analysis for Extremes of Gene Expression and Methylation
[truncated: 111 more rows]

[truncated: 3 more sheets: Table S11, Table S12, Table S13]
